# Supplementary material for: Identification of molecular processes needed for vascular formation through transcriptome analysis of different vascular systems
Source: BMC Genomics. 2013 Apr 2;14:217. doi: 10.1186/1471-2164-14-217 (PMC3620544; doi:10.1186/1471-2164-14-217)
Supplement: Additional file 1 — Tissues used for microarray analysis in Arabidopsis, poplar and rice. [file 1471-2164-14-217-S1.xls]

## Sheet: ara-tissue
Microarrays analyzed in Arabidopsis
Celfile	Name	Tissue
NRID6201_ATGE_27_A.CEL	2nd_node_stem_A	stem
NRID6202_ATGE_27_B.CEL	2nd_node_stem_B	stem
NRID6203_ATGE_27_C.CEL	2nd_node_stem_C	stem
NRID6162_ATGE_14_A.CEL	rosette_leaf_6_A	leaf
NRID6163_ATGE_14_B.CEL	rosette_leaf_6_B	leaf
NRID6164_ATGE_14_C.CEL	rosette_leaf_6_C	leaf
NRID6129_ATGE_3_A.CEL	roots_A	root
NRID6130_ATGE_3_B.CEL	roots_B	root
NRID6131_ATGE_3_C.CEL	roots_C	root
NRID6141_ATGE_7_A2.CEL	seedling_A	seedling
NRID6142_ATGE_7_B2.CEL	seedling_B	seedling
NRID6143_ATGE_7_C2.CEL	seedling_C	seedling
NRID6144_ATGE_8_A.CEL	shoot_apex_A	shoot_apex
NRID6145_ATGE_8_B.CEL	shoot_apex_B	shoot_apex
NRID6146_ATGE_8_C.CEL	shoot_apex_C	shoot_apex
NRID6303_ATGE_79_A.CEL	seed_A	seed
NRID6304_ATGE_79_B.CEL	seed_B	seed
NRID6305_ATGE_79_C.CEL	seed_C	seed
NRID6219_ATGE_34_A.CEL	sepals_A	sepals
NRID6220_ATGE_34_B.CEL	sepals_B	sepals
NRID6221_ATGE_34_C.CEL	sepals_C	sepals
NRID6222_ATGE_35_A.CEL	petals_A	petals
NRID6223_ATGE_35_B.CEL	petals_B	petals
NRID6224_ATGE_35_C.CEL	petals_C	petals

## Sheet: pop-tissue
Microarrays analyzed in poplar
Celfile	Name	Tissue
GSM537035.CEL	stem_1	stem
GSM537036.CEL	stem_2	stem
GSM327281.CEL	Seedling_light_1	seedling
GSM327358.CEL	Seedling_light_2	seedling
GSM327359.CEL	Seedling_light_3	seedling
GSM327380.CEL	Etiolated_trans_1	transferred_seedling
GSM327397.CEL	Etiolated_trans_2	transferred_seedling
GSM327398.CEL	Etiolated_trans_3	transferred_seedling
GSM327400.CEL	Etiolated_seedling_1	etiolated_seedling
GSM327402.CEL	Etiolated_seedling_2	etiolated_seedling
GSM327403.CEL	Etiolated_seedling_3	etiolated_seedling
GSM327404.CEL	leaf_1	leaf
GSM327405.CEL	leaf_2	leaf
GSM327406.CEL	leaf_3	leaf
GSM327407.CEL	root_1	root
GSM327408.CEL	root_2	root
GSM327409.CEL	root_3	root
GSM327656.CEL	Female_Catkin_1	female_catkin
GSM327657.CEL	Female_Catkin_2	female_catkin
GSM327658.CEL	Female_Catkin_3	female_catkin
GSM327659.CEL	Male_Catkin_1	male_catkin
GSM327660.CEL	Male_Catkin_2	male_catkin
GSM327661.CEL	Male_Catkin_3	male_catkin
GSM334224.CEL	mature_leaf_1	mature_leaf
GSM334225.CEL	mature_leaf_2	mature_leaf
GSM334226.CEL	mature_leaf_3	mature_leaf

## Sheet: ric-tissue
Microarrays analyzed in rice
Celfile	Name	Tissue
GSM470650.CEL	stem_2_A	stem
GSM470651.CEL	stem_2_B	stem
GSM470648.CEL	leaf_3_A	leaf
GSM470649.CEL	leaf_3_B	leaf
GSM470634.CEL	root_A	root
GSM470635.CEL	root_B	root
GSM470626.CEL	seedling_3_A	seedling
GSM470627.CEL	seedling_3_B	seedling
GSM470632.CEL	shoot_A	shoot
GSM470633.CEL	shoot_B	shoot
GSM470616.CEL	seed_A	seed
GSM470617.CEL	seed_B	seed
GSM470644.CEL	panicle_A	panicle
GSM470645.CEL	panicle_B	panicle
GSM470658.CEL	spikelet_A	spikelet
GSM470659.CEL	spikelet_B	spikelet
