# Supplementary material for: Identification of molecular processes needed for vascular formation through transcriptome analysis of different vascular systems
Source: BMC Genomics. 2013 Apr 2;14:217. doi: 10.1186/1471-2164-14-217 (PMC3620544; doi:10.1186/1471-2164-14-217)
Supplement: Additional file 2 — Expression values of CVGs in different tissues. [file 1471-2164-14-217-S2.xls]

## Sheet: ara-value
Expression values (log2) of CVGs in Arabidopsis
Probe	Gene	Stem	Leaf	Root	Seedling	Shoot apex	Seed	Sepals	Petals	Mean Value
267645_at	AT2G32860	8.01192	7.57128	3.43058	7.53515	3.10053	3.27757	7.66654	5.27142	5.73312
267550_at	AT2G32800	8.94103	8.45703	5.98127	6.14294	3.91208	5.08863	6.80559	4.22996	6.19482
267432_at	AT2G35020	9.88133	8.15189	8.46937	8.87271	8.66194	8.39428	7.18473	8.52175	8.51725
267393_at	AT2G44500	9.73805	9.5294	9.068	5.16827	5.6784	7.70934	8.35489	7.3745	7.82761
267182_at	AT2G23360	10.2794	5.58316	5.69079	6.38929	7.38658	8.85836	4.8366	6.46674	6.93637
267141_at	AT2G38090	8.67076	5.45564	6.87395	5.5076	6.36064	5.64943	7.17606	8.07287	6.72087
267094_at	AT2G38080	12.4747	6.24709	8.45343	7.48036	4.65659	4.2607	8.00797	8.32521	7.48826
267037_at	AT2G38320	7.74094	4.95795	6.48205	5.42071	4.21376	4.3479	5.60554	6.01387	5.59784
266997_at	AT2G34410	10.1015	7.09189	7.49471	7.67839	7.07834	6.66004	7.25587	7.7483	7.63863
266783_at	AT2G29130	10.7185	4.53568	6.0687	4.37229	4.01661	4.26196	4.10055	4.69666	5.34637
266714_at	AT2G46770	6.99652	4.19621	3.77899	3.75799	3.73273	3.81447	3.73568	3.74601	4.21983
266708_at	AT2G03200	11.2214	5.65218	8.56497	5.33821	4.97786	7.80181	5.8973	5.69496	6.89359
266474_at	AT2G31110	10.5211	7.2934	7.11651	6.33581	5.53882	5.57352	6.79155	5.73645	6.8634
266229_at	AT2G28840	11.5869	10.3155	10.7581	9.49496	10.9852	10.3271	8.29146	9.6865	10.1807
266215_at	AT2G06850	12.2401	11.9831	10.8618	10.7075	11.2943	5.46317	10.2907	9.44495	10.2857
266156_at	AT2G28110	10.3928	5.53885	8.30461	5.23221	5.02975	8.32816	6.27958	5.52499	6.82888
266108_at	AT2G37900	8.42462	6.70704	6.06689	6.43412	6.46952	5.80433	5.76825	5.46256	6.39216
266056_at	AT2G40810	7.38443	6.50211	5.71518	5.70926	5.88872	6.36224	6.19966	6.12502	6.23583
265431_at	AT2G20680	8.64495	6.14869	6.79474	6.3032	7.05827	7.21575	6.29252	6.81443	6.90907
265424_at	AT2G20780	9.05219	7.42467	8.03478	7.17145	7.42616	6.75888	6.54319	6.94099	7.41904
265321_at	AT2G18280	10.1094	9.31295	10.078	8.6668	8.08933	8.55314	8.61578	8.90316	9.04107
265103_at	AT1G31070	7.83131	5.78334	6.67865	6.55993	6.58221	5.74408	5.00535	6.44873	6.3292
265060_at	AT1G52150	10.859	8.23832	9.53261	8.56793	9.98978	7.16261	7.28639	7.53208	8.64609
264956_at	AT1G76990	10.8668	9.62362	10.1247	9.59242	8.76833	8.6859	9.21599	8.91763	9.47443
264559_at	AT1G09610	8.47695	4.08493	4.197	4.11341	3.76599	3.81793	4.2035	4.29529	4.61938
264556_at	AT1G09540	8.70522	4.90146	5.51068	4.41987	4.52828	8.5689	4.71054	4.93975	5.78559
264549_at	AT1G09440	9.01078	4.77383	4.89786	5.14397	4.68509	4.22154	4.9321	5.70808	5.42166
264537_at	AT1G55610	6.56855	3.74976	5.77622	4.09447	3.73175	3.6793	3.82817	3.46883	4.36213
264527_at	AT1G30760	6.91166	3.7431	6.7805	3.51759	3.6538	3.62541	3.43756	3.38521	4.38185
264493_at	AT1G27440	11.0948	6.19799	7.22715	6.35854	6.08119	6.4906	6.68523	6.51834	7.08173
264479_at	AT1G77280	7.88581	4.75632	6.52596	5.80755	6.35248	7.66885	5.23586	5.87897	6.26397
264433_at	AT1G61810	9.78063	3.56096	4.65299	3.41865	4.0998	5.56253	3.5709	3.48644	4.76661
264405_at	AT1G10210	8.14382	6.80748	6.92262	6.04362	6.11161	6.5887	6.47749	7.11785	6.77665
264226_at	AT1G67510	8.49839	7.05598	7.07649	6.72177	6.64703	6.96958	6.97742	7.69603	7.20534
264184_at	AT1G54790	8.13541	4.46655	4.8622	4.83918	3.90036	3.9403	5.81272	5.80134	5.21976
264040_at	AT2G03730	9.18527	7.26317	7.97614	7.13378	6.51582	7.05334	6.72487	6.18648	7.25486
263956_at	AT2G35940	10.6355	8.98882	7.03326	8.31788	6.01688	7.04019	10.029	7.11141	8.14661
263942_at	AT2G35860	11.3029	8.44438	8.40304	8.68364	8.12836	9.87898	7.7928	8.90599	8.94251
263915_at	AT2G36430	9.36409	8.68388	6.71731	7.60705	4.64375	4.32463	8.20247	7.04516	7.07354
263865_at	AT2G36910	11.2065	8.67003	9.616	9.57412	9.91831	8.67108	9.68716	10.3274	9.70882
263845_at	AT2G37040	12.2314	8.36731	10.4962	10.9309	7.36968	9.44932	9.28576	10.2771	9.80095
263513_at	AT2G12400	9.93851	8.58871	9.52581	6.94543	8.64515	7.35576	7.9886	8.31306	8.41263
263183_at	AT1G05570	10.4914	8.73198	9.88844	7.93583	8.84338	8.41182	8.24123	6.50039	8.63056
263028_at	AT1G24030	8.40276	5.08232	6.1664	5.45631	5.13327	6.21247	6.37533	6.46954	6.1623
262998_at	AT1G54280	6.39967	5.0965	4.68872	5.00956	4.87216	6.01897	5.21006	5.5779	5.35919
262870_at	AT1G64710	8.42796	8.06993	5.56779	7.88576	7.44806	6.73591	5.99924	5.7952	6.99123
262826_at	AT1G13080	8.78026	7.44165	8.37527	8.19364	5.47894	5.94616	8.06498	6.94231	7.4029
262797_at	AT1G20840	9.48285	9.34919	9.34164	8.09682	7.48412	8.05533	7.02179	7.88287	8.33933
262727_at	AT1G75800	11.3903	10.0134	9.71437	9.17358	10.0419	8.03425	9.29346	10.3553	9.75207
262671_at	AT1G76040	7.82286	6.86965	7.10247	4.87453	5.08235	5.57656	6.09979	4.39621	5.97805
262623_at	AT1G06470	9.41095	7.94997	8.37677	8.14209	8.23813	7.41449	7.93848	8.30522	8.22201
262567_at	AT1G34300	8.78824	7.97051	8.04262	7.1535	7.14718	7.99388	7.42434	7.01804	7.69229
262531_at	AT1G17230	7.36936	6.50377	4.75828	6.54022	5.59046	5.68906	6.39491	4.95486	5.97511
262220_at	AT1G74740	7.46314	5.31842	6.41243	4.58443	4.7271	5.26366	5.28798	5.5772	5.5793
262076_at	AT1G59580	9.26932	8.5355	8.92271	7.06957	7.26248	7.72134	7.34464	7.62881	7.9693
261999_at	AT1G33800	10.3912	6.31424	9.52295	6.20182	5.71865	6.38293	7.04282	6.72502	7.28745
261970_at	AT1G65960	12.2807	11.7002	10.8566	11.2228	10.9491	4.88668	11.3608	11.3146	10.5714
261873_at	AT1G11350	7.30096	7.10765	3.46702	6.62056	4.95913	3.57211	5.17571	4.09888	5.28775
261792_at	AT1G15950	11.0718	9.22241	9.02547	9.46172	8.87524	10.2318	9.19644	7.72045	9.35067
261703_at	AT1G32770	10.3949	3.8994	3.66002	3.78747	3.73588	4.07522	3.9346	4.05605	4.69295
261639_at	AT1G50010	11.6486	9.28193	10.7669	10.2856	11.4336	10.5369	8.7614	10.8127	10.4409
261527_at	AT1G14390	5.40129	3.69432	4.60809	3.75256	3.56115	3.786	3.32305	3.52584	3.95654
261526_at	AT1G14370	7.86294	7.74512	6.78873	5.1781	4.65257	4.72167	6.64438	4.54719	6.01759
261450_s_at	AT1G21110	5.04825	3.74151	4.32765	2.83126	2.82177	2.86532	2.93627	2.92743	3.43743
261441_at	AT1G28470	8.85831	5.36955	6.11595	5.10981	4.83848	7.5379	5.56923	5.86772	6.15837
261425_at	AT1G18880	10.3394	6.47506	10.1055	6.26047	5.22251	6.09076	6.13913	5.78289	7.05197
261399_at	AT1G79620	9.18275	5.10408	6.84703	6.00983	4.5124	4.34301	5.48572	6.43702	5.99023
261279_at	AT1G05850	13.1266	11.9098	11.1526	11.2723	10.6718	11.7471	11.4706	11.8375	11.6485
261139_at	AT1G19700	8.08564	6.32325	6.25715	6.96228	6.03447	7.67192	7.19148	6.93052	6.93209
261134_at	AT1G19630	5.4991	4.48	4.00388	4.33586	4.25556	4.11586	4.2249	4.13677	4.38149
261131_at	AT1G19835	10.3438	9.27232	9.11442	9.19036	7.75805	10.2041	8.70866	9.3048	9.23706
261049_at	AT1G01430	9.60304	8.48476	8.17301	8.9434	7.49162	8.21533	8.84242	8.35034	8.51299
261022_at	AT1G12260	5.89034	4.35559	4.54786	4.5248	4.07203	4.31634	4.75922	5.17869	4.70561
260914_at	AT1G02640	11.1088	7.61769	9.8393	7.26918	8.75768	5.09042	6.99789	7.60659	8.03595
260886_at	AT1G29200	6.16094	4.81074	4.99524	4.85057	4.23774	4.47563	4.91907	5.375	4.97812
260840_at	AT1G29050	11.2208	7.19632	9.02898	6.64889	6.18142	9.98695	7.51687	9.72285	8.43789
260774_at	AT1G78290	9.56429	7.91929	7.7457	7.80162	5.07647	6.39102	8.39425	5.2227	7.26442
260666_at	AT1G19300	10.9867	7.79465	6.10851	6.30697	5.48347	4.65087	7.62796	6.37413	6.91665
260637_at	AT1G62380	12.0818	10.3653	11.0809	10.5914	9.51208	11.5714	9.87217	9.63411	10.5886
260632_at	AT1G62360	11.0491	5.81047	5.08802	6.36534	10.0005	6.14034	5.67733	5.82823	6.99491
260326_at	AT1G63910	9.96274	3.79052	3.71562	3.66702	3.5488	3.5895	3.93577	4.05784	4.53348
260074_at	AT1G73640	10.2033	5.75067	7.7523	5.42492	6.23902	5.25984	5.55664	5.48618	6.45911
259987_at	AT1G75030	7.69688	6.0087	5.52541	5.10331	5.65821	6.09657	5.41419	4.67455	5.77223
259897_at	AT1G71380	5.31282	3.9143	4.32378	3.73399	3.68127	5.09654	3.73192	3.8662	4.2076
259839_at	AT1G52190	11.6003	11.0414	6.64348	9.40334	8.83087	5.85486	10.5883	11.1014	9.38299
259804_at	AT1G72160	11.4441	10.0055	10.456	9.09731	8.45728	10.0885	9.31156	8.85595	9.71453
259803_at	AT1G72150	12.2588	11.4257	10.9472	9.82129	8.71735	9.57554	11.1866	8.11914	10.2565
259674_at	AT1G77700	8.94113	5.87817	7.17732	5.74307	5.61664	5.00587	6.22222	6.76118	6.4182
259606_at	AT1G27920	8.56638	4.09439	4.60661	4.52299	4.00753	3.88371	4.94655	5.03202	4.95752
259322_at	AT3G05270	7.68126	6.65283	6.69993	6.98802	5.79235	5.70614	6.69382	6.64812	6.60781
259149_at	AT3G10340	11.7169	4.9029	9.08923	6.40084	5.56483	11.6467	7.3055	10.0501	8.33462
259033_at	AT3G09410	7.69902	7.20193	6.39528	5.77944	5.99449	5.59609	5.47944	5.73057	6.23453
258894_at	AT3G05650	8.09393	8.04009	4.65409	5.98086	7.10571	4.92732	6.97028	4.69867	6.30887
258797_at	AT3G04730	10.9524	9.82627	9.68203	9.11984	9.09987	6.40513	10.1541	9.30789	9.31845
258774_at	AT3G10740	11.4415	8.35868	9.52757	8.46478	7.81421	9.89542	9.38279	8.81785	9.21285
258651_at	AT3G09920	8.6408	7.68887	7.19579	7.7753	6.57095	6.39306	8.49628	7.90239	7.58293
258332_at	AT3G16180	10.2475	8.20655	8.06289	7.64787	9.76021	8.33117	8.05945	9.10652	8.67778
258037_at	AT3G21230	9.24671	7.36523	8.63097	5.51531	4.34746	8.90183	7.29552	5.1348	7.05473
257899_at	AT3G28345	5.01035	3.15503	3.49053	3.58046	3.18348	3.27958	3.13116	3.21337	3.50549
257896_at	AT3G16920	12.8001	5.53883	7.86679	6.01877	4.34824	3.74611	7.22735	7.33614	6.86029
257771_at	AT3G23000	11.2904	9.54417	10.2718	9.05331	8.44934	8.73123	8.62862	8.09718	9.25825
257769_at	AT3G23050	11.5267	9.63509	7.66316	9.10562	5.88555	5.68077	10.06	9.53499	8.63649
257757_at	AT3G18660	11.6535	5.15505	6.05352	5.76928	4.79748	5.02634	5.93234	6.61868	6.37577
257625_at	AT3G26230	6.72641	6.34515	3.35528	5.73535	3.18913	3.29281	5.08307	3.40875	4.64199
257624_at	AT3G26220	5.89008	5.64462	3.42574	3.56472	3.24175	3.23773	4.97767	3.21781	4.15001
257295_at	AT3G17420	9.28272	6.66024	8.66168	6.28392	5.14201	6.86938	5.53034	5.48009	6.7388
257233_at	AT3G15050	11.4697	4.64524	5.49525	4.65838	4.38743	4.6208	4.60083	4.87398	5.59395
257129_at	AT3G20100	9.82683	7.14367	6.98902	6.31511	8.17346	7.40539	9.44312	7.89761	7.89928
256981_at	AT3G13380	7.35468	6.0921	6.89094	6.0427	4.91831	6.67776	6.40696	5.14938	6.19161
256848_at	AT3G27960	11.1144	8.6806	8.68947	7.89207	6.09085	6.70748	8.13888	7.73558	8.13117
256745_at	AT3G29360	11.3687	10.1412	10.2082	9.75894	9.92361	8.7691	9.47734	10.1361	9.9729
256673_at	AT3G52370	8.90777	6.62197	7.31309	7.12449	5.64065	8.33258	5.88916	5.58494	6.92683
256186_at	AT1G51680	12.3625	8.93795	10.4085	10.4476	7.16701	9.98131	9.35014	10.4212	9.88453
256038_at	AT1G19170	10.0191	6.78645	7.7165	7.54864	7.46547	7.66485	7.16794	7.64053	7.75118
256010_at	AT1G19220	7.6604	6.18446	6.95707	6.31217	6.81435	5.97316	6.0854	6.07971	6.50834
255872_at	AT2G30360	9.10349	7.64051	8.38255	5.25175	6.16748	6.41825	8.01958	7.84499	7.35358
255756_at	AT1G19940	9.62232	5.22026	4.54335	4.50718	4.20672	6.06011	5.90529	4.65695	5.59027
255702_at	AT4G00230	8.684	6.50206	6.69476	6.98792	6.10146	5.93752	7.15503	7.62475	6.96094
255538_at	AT4G01680	8.97019	5.23735	5.14187	5.16233	4.8263	5.51139	5.42396	5.205	5.6848
255149_at	AT4G08150	10.9147	3.94759	6.24838	5.84376	9.38907	6.03819	6.93021	4.73404	6.75574
255005_at	AT4G09990	10.3199	6.20907	8.21137	6.14846	5.41301	5.70349	6.0266	7.10187	6.89172
254951_at	AT4G10840	11.9077	9.87169	10.5598	9.7218	10.0226	10.1576	9.27646	10.4044	10.2402
254834_at	AT4G12300	7.93229	6.44744	5.68928	7.26436	5.64569	5.26468	6.12721	5.842	6.27662
254636_at	AT4G18700	9.53545	8.90638	8.28263	8.67936	8.24152	8.05142	7.43138	8.57032	8.46231
254618_at	AT4G18780	11.6489	6.39667	7.96657	6.99594	5.68775	5.88562	7.25584	7.94046	7.47221
254573_at	AT4G19420	11.6472	9.1753	7.81959	8.0732	6.97174	8.41127	9.87655	8.48103	8.80699
254415_at	AT4G21326	7.02235	5.78344	5.20127	5.38872	6.81531	5.63552	5.65218	5.39264	5.86143
254377_at	AT4G21650	9.82855	7.08049	3.78165	5.83359	7.4903	3.50516	4.12688	6.73713	6.04797
253911_at	AT4G27300	8.56554	7.5926	4.89698	7.65814	5.38432	4.86736	5.24499	5.067	6.15962
253876_at	AT4G27430	10.9123	8.63693	8.38364	9.05728	7.79041	8.95551	8.5075	9.22466	8.93353
253821_at	AT4G28380	9.13193	4.72956	4.32164	4.9863	4.49307	4.68508	4.86204	4.89185	5.26268
253798_at	AT4G28500	10.529	5.66835	5.91056	5.42165	4.98576	5.31018	5.63332	5.8155	6.15929
253779_at	AT4G28490	8.01776	7.41882	5.75858	5.97786	5.60052	6.12892	7.72109	5.08665	6.46378
253749_at	AT4G29080	11.6533	8.96007	10.0452	8.30451	9.46846	6.55625	7.75049	8.4984	8.90458
253747_at	AT4G29050	6.22048	6.19972	4.29881	4.87221	4.2899	4.35609	4.59104	4.30837	4.89208
253710_at	AT4G29230	7.37566	5.58354	6.14052	5.72764	4.99274	7.32132	5.66617	5.7756	6.0729
253666_at	AT4G30270	12.5677	11.4353	8.90142	7.74524	7.02473	9.4494	10.6058	5.77233	9.18775
253559_at	AT4G31140	10.1979	7.54556	7.95274	7.80722	8.40162	6.23429	7.94989	8.74553	8.10434
253550_at	AT4G30960	10.9163	8.93522	8.92133	8.59042	8.68022	9.84239	10.0945	9.50717	9.43594
253402_at	AT4G32880	8.6904	7.05714	8.34525	7.72048	6.98867	6.30177	6.48552	6.75598	7.29315
253277_at	AT4G34230	11.2694	7.08272	8.87996	7.32633	6.93174	8.40385	9.71998	9.13194	8.59324
253247_at	AT4G34610	8.82435	7.06655	6.10721	8.29696	7.60267	7.33427	6.26164	5.58523	7.13486
253112_at	AT4G35970	7.2833	6.30481	6.9189	6.00219	5.74948	4.91839	6.44195	6.30798	6.24088
253104_at	AT4G36010	8.92964	8.12775	7.19356	6.37898	8.42319	7.47776	7.82769	6.17205	7.56633
253088_at	AT4G36220	9.51319	6.86316	7.02248	8.73675	6.84354	8.47248	4.55096	5.56274	7.19566
253052_at	AT4G37310	9.55907	8.14155	5.78518	8.64063	6.76934	9.34235	8.43565	5.77489	7.80608
252886_at	AT4G39350	10.2903	9.31918	9.3311	9.11676	8.29835	9.69896	8.01086	8.59032	9.08198
252781_at	AT3G42950	9.30515	6.11454	7.33125	6.76821	6.83779	6.56052	6.33833	6.67657	6.99154
252698_at	AT3G43670	7.4299	6.20412	7.11132	5.17128	4.53114	4.24305	5.23208	3.70275	5.4532
252653_at	AT3G44730	8.22198	5.80261	6.97559	6.43875	5.75892	6.34596	5.54167	5.76181	6.35591
252591_at	AT3G45600	9.38018	7.96016	8.64705	6.35395	4.65958	7.86559	8.59535	6.00169	7.43294
252255_at	AT3G49220	10.9691	10.6168	9.30125	10.2649	10.1108	6.58451	9.71891	10.5667	9.76663
252226_at	AT3G49880	9.30127	6.83738	7.20935	7.10425	7.26169	7.22912	6.86866	7.47289	7.41058
251984_at	AT3G53260	11.8123	9.42007	10.7823	11.0321	8.86677	10.7564	9.00651	10.1384	10.2269
251882_at	AT3G54140	9.21017	7.98803	7.84228	7.76184	4.97606	8.45022	7.97114	6.00011	7.52498
251713_at	AT3G56080	7.06526	6.69761	4.85382	6.67191	4.62698	5.77045	6.59677	6.22208	6.06311
251630_at	AT3G57420	9.35524	7.65587	7.72443	7.69148	7.47396	7.61902	7.1625	7.57782	7.78254
251509_at	AT3G59010	11.8199	6.69222	4.51889	7.57111	5.47324	9.13664	7.04521	4.44985	7.08839
251491_at	AT3G59480	7.61033	5.42183	6.93615	5.25056	5.27341	7.15984	5.31765	5.55917	6.06612
251448_at	AT3G59845	11.3718	6.32226	6.01223	5.90017	6.13902	6.3185	6.5013	5.97596	6.81766
251303_at	AT3G61910	7.66646	5.16778	4.72344	5.13747	4.79444	5.03487	4.80927	4.99425	5.291
251248_at	AT3G62150	6.79291	6.63247	5.97866	5.11318	5.19886	3.68911	3.83884	3.38921	5.07916
251133_at	AT5G01240	9.27451	8.32943	7.92788	8.50437	8.59195	6.31796	6.36294	7.1286	7.8047
251131_at	AT5G01190	8.51104	4.32231	5.0436	4.92506	3.90895	4.31022	5.34302	4.88356	5.15597
251093_at	AT5G01360	10.6766	5.47394	7.673	5.59581	4.80491	4.83374	6.03448	6.59718	6.46121
251069_at	AT5G01930	8.5059	6.15343	6.05412	6.70353	5.62168	5.41967	7.44468	8.10942	6.75155
250958_at	AT5G03260	8.20093	6.3127	7.21752	7.23101	5.03724	5.11082	7.44978	7.45154	6.75144
250901_at	AT5G03530	8.3311	5.32732	6.66333	4.62598	6.55318	7.01625	4.20371	4.79376	5.93933
250892_at	AT5G03760	11.2672	8.04506	7.60957	8.61579	6.18304	7.9707	6.27238	8.08776	8.00644
250770_at	AT5G05390	10.6872	5.72462	6.09689	5.47527	5.28829	8.03406	5.5373	5.28453	6.51601
250653_at	AT5G06930	10.4361	6.59495	7.43009	6.48395	5.88018	7.79569	6.28966	6.59749	7.18851
250446_at	AT5G10770	9.58415	6.85468	5.79929	5.97386	6.33641	6.13167	7.37435	5.99518	6.7562
250408_at	AT5G10930	8.22264	5.57353	6.65786	6.22161	5.42229	6.64928	7.54552	6.09339	6.54827
250317_at	AT5G12250	12.0283	9.64938	10.0254	9.31539	9.17981	9.03422	8.43587	10.037	9.71318
249922_at	AT5G19140	12.4647	11.5771	8.21252	9.62133	10.3534	11.4892	11.8492	8.48983	10.5071
249818_at	AT5G23860	11.6331	8.02423	9.54989	8.34163	9.15657	8.11832	8.45083	10.3259	9.20005
249807_at	AT5G23870	8.991	7.24772	6.86741	6.92031	7.08353	6.32171	6.52064	7.39188	7.16803
249791_at	AT5G23810	8.72707	6.09128	5.4886	5.85093	5.82544	5.18784	7.29992	5.86709	6.29227
249676_at	AT5G35960	8.75738	5.21967	5.66231	5.22282	4.83305	5.95913	4.87731	5.07412	5.70072
249619_at	AT5G37500	8.05859	5.53436	6.72116	5.95211	6.13882	4.91954	5.68956	7.31418	6.29104
249600_s_at	AT5G38000	7.73088	3.40551	6.41757	3.46143	3.8652	3.16035	3.39601	3.52452	4.37018
249448_at	AT5G39420	6.7291	3.90036	3.77382	3.71567	4.21645	4.63369	3.94149	4.38645	4.41213
249229_at	AT5G42090	11.0255	9.83083	9.94986	9.21841	9.23638	10.6211	9.78992	9.99514	9.95839
249227_at	AT5G42180	11.9469	4.54715	8.86333	4.24764	4.16738	8.91159	4.51404	4.23937	6.42968
249070_at	AT5G44030	12.5956	6.63076	8.41136	7.41434	5.69514	5.5927	7.77933	8.29158	7.80134
249059_at	AT5G44530	7.83707	7.02192	6.99198	7.08934	5.15048	4.4895	7.07212	4.74647	6.29986
248928_at	AT5G45970	7.89003	4.65988	5.49992	4.55628	4.47111	4.42418	5.03165	4.87195	5.17563
248907_at	AT5G46340	10.476	6.82815	7.92535	6.59542	6.82692	7.19155	7.17848	6.90009	7.49024
248895_at	AT5G46330	7.93698	6.80152	3.926	5.35269	5.36025	4.19359	6.88432	5.17947	5.70435
248670_at	AT5G48740	5.82126	4.08135	5.22932	4.27047	4.01001	3.6685	4.12651	5.06399	4.53392
248622_at	AT5G49360	11.8718	10.1848	8.6459	7.59075	6.53253	10.8307	10.467	6.11815	9.0302
248619_at	AT5G49630	9.1559	9.15218	8.44242	8.37748	6.23487	6.21928	8.95971	6.43786	7.87246
248573_at	AT5G49720	12.7372	11.1182	11.0739	10.721	10.1256	10.5032	9.89475	10.8263	10.875
248263_at	AT5G53370	11.83	10.3227	8.00279	8.48427	6.39901	6.9787	8.33876	5.65813	8.2518
248200_at	AT5G54160	12.7927	9.55413	11.0417	10.6088	9.67577	11.1297	10.4283	11.8167	10.881
248121_at	AT5G54690	11.8456	5.94795	7.46486	5.94567	5.21493	5.47134	6.88429	6.50734	6.91025
248046_at	AT5G56040	9.94039	8.29896	9.13333	8.88613	7.00761	6.9136	7.26899	8.72766	8.27208
248040_at	AT5G55970	9.46368	6.08251	6.65476	5.51966	5.12223	9.34207	6.89234	5.69742	6.84683
247648_at	AT5G60020	10.8669	6.54182	7.46611	6.94655	5.44857	5.16158	8.0588	8.35096	7.35516
247643_at	AT5G60450	9.2606	6.30072	6.35315	7.64748	8.47624	7.46028	5.74483	7.90797	7.39391
247590_at	AT5G60720	9.07333	4.53729	6.11313	5.2577	4.28076	4.40909	5.88395	6.58235	5.7672
247527_at	AT5G61480	8.50913	6.51494	7.7965	7.61239	7.73697	6.49948	5.89788	6.55689	7.14052
247197_at	AT5G65240	6.74595	4.28889	5.75952	4.84316	5.42993	4.38209	4.63528	4.47192	5.06959
247027_at	AT5G67090	6.43232	4.90107	5.30037	4.64763	4.37012	4.52517	4.81781	5.03308	5.00345
246988_at	AT5G67340	7.63074	6.40393	6.09253	4.42868	4.4799	4.09388	6.29085	4.22361	5.45551
246949_at	AT5G25140	6.2982	3.97623	2.82134	3.64103	2.93189	2.85137	3.34075	2.85074	3.58895
246922_at	AT5G25110	8.13354	5.59258	6.44939	5.69002	5.38799	5.65065	5.73741	6.23141	6.10912
246653_at	AT5G35200	10.2564	8.47268	9.30712	7.81595	8.16761	7.81562	8.22188	8.86321	8.61506
246633_at	AT1G29720	8.38354	7.60338	3.65524	6.23941	4.25288	3.82926	5.15495	3.4791	5.32472
246620_at	AT5G36220	7.05827	6.88332	4.36921	5.7269	4.06952	4.32685	6.07855	3.96889	5.31019
246591_at	AT5G14880	9.26097	7.35414	8.77805	8.30289	7.07241	7.64598	8.47215	7.31038	8.02462
246535_at	AT5G15900	5.90085	4.50345	5.05213	4.86875	4.23161	4.3092	4.27032	4.25486	4.67389
246512_at	AT5G15630	11.4335	6.00769	7.15651	6.23683	5.4094	5.70667	6.67928	6.73458	6.92056
246511_at	AT5G15490	10.7908	8.22197	9.50024	8.65383	8.23331	10.0949	8.52547	9.80775	9.22854
246425_at	AT5G17420	11.9996	5.71366	7.62909	6.44834	5.08248	5.09566	6.72374	7.24013	6.99159
246209_at	AT4G36870	7.82734	6.64285	4.46007	6.64604	5.55419	7.19214	6.37212	6.61952	6.41428
245929_at	AT5G24760	9.24464	6.59716	8.64862	7.63701	8.56226	7.8114	6.64034	8.69331	7.97934
245891_at	AT5G09220	11.5939	9.73083	10.3422	9.2117	7.78091	7.81896	7.06482	5.46683	8.62627
245794_at	AT1G32170	10.5609	8.56893	10.339	6.40482	5.12021	9.11458	8.47579	7.26263	8.23086
245710_at	AT5G04330	7.6484	6.04076	6.16294	5.55962	5.09392	5.32899	5.22352	5.05267	5.76385
245697_at	AT5G04200	8.35598	5.23343	5.68175	5.69859	4.68878	7.52418	7.40063	6.68585	6.40865
245657_at	AT1G56720	10.2688	7.04682	7.28226	6.51759	7.55466	6.31552	5.55212	8.60279	7.39257
245563_at	AT4G14580	8.17395	6.51042	6.68326	5.3806	5.0729	5.87495	5.42338	5.72169	6.10514
245174_at	AT2G47500	8.12878	5.78972	7.26553	6.7912	6.9033	4.89858	5.92729	6.54175	6.53077
245148_at	AT2G45220	10.3513	5.79329	8.72587	5.12041	5.29724	8.94132	6.71619	5.32474	7.03379
245101_at	AT2G40890	11.372	8.33906	10.0129	9.14284	9.15661	9.99483	8.74862	8.02365	9.34881

## Sheet: pop-value
Expression values (log2) of CVGs in poplar
Probe	Gene	Stem	Seedling	T-seedling	E-seedling	Leaf	Root	Female catkin	Male catkin	Mature leaf	Mean Value
Ptp.1198.1.A1_at	POPTR_0013s07900	7.54833	5.62374	6.44322	6.95145	6.4311	7.39903	5.74798	4.36166	4.33156	6.09312
Ptp.123.1.S1_at	POPTR_0012s04000	6.10174	3.69297	4.20171	4.22371	5.47194	4.70057	3.65816	3.92427	5.30169	4.58631
Ptp.1312.1.S1_s_at	POPTR_0009s01200	9.64185	6.67785	6.12699	7.6938	6.93456	8.50396	8.66269	8.38274	8.28954	7.87933
Ptp.1516.2.S1_a_at	POPTR_0001s38470	6.82431	4.62461	4.26351	4.57666	4.70095	5.90759	5.60854	5.84171	4.78806	5.23733
Ptp.1516.3.S1_s_at	POPTR_0001s38470	7.92502	4.66641	4.48914	5.12521	4.75804	7.43357	6.12993	4.94082	6.36274	5.75899
Ptp.1701.1.S1_s_at	POPTR_0007s12270	8.30675	4.28477	4.20838	5.33643	4.59958	6.80778	6.70564	5.70447	4.97706	5.65898
Ptp.173.1.A1_at	POPTR_0004s23540	4.84895	3.06269	3.18858	3.24568	3.50493	3.83869	4.6621	4.07685	3.3646	3.75478
Ptp.1762.1.A1_at	POPTR_0001s45250	5.58162	4.00703	3.4994	3.7236	4.15051	4.60716	4.97509	4.39207	4.6841	4.40228
Ptp.1775.1.S1_at	POPTR_0005s06280	6.58578	3.43879	3.67302	3.75945	4.54886	4.75513	4.87225	4.45288	4.25821	4.48271
Ptp.1846.1.S1_at	POPTR_0001s18500	6.57831	3.03563	3.31903	3.15281	3.86251	5.9361	4.76459	3.84371	3.64917	4.23798
Ptp.1897.1.S1_a_at	POPTR_0003s15140	11.5257	10.1892	11.0956	11.1203	9.47526	10.7736	10.0859	9.01779	10.052	10.3706
Ptp.2081.1.A1_s_at	POPTR_0002s07290	12.8037	10.3427	9.74621	9.27109	8.69603	11.1427	9.05122	9.23205	9.307	9.95475
Ptp.2322.1.A1_at	POPTR_0003s21080	12.4112	10.9476	10.7892	11.4909	10.9029	11.3517	10.4669	10.1496	10.6756	11.0206
Ptp.2322.1.A1_x_at	POPTR_0003s21080	11.8803	10.2908	10.1334	10.8276	10.1791	10.6025	9.80726	9.4253	10.0642	10.3567
Ptp.2341.1.S1_at	POPTR_0019s10490	9.39042	7.24607	7.75458	7.71381	7.16135	8.90695	6.76615	6.7086	8.49442	7.79359
Ptp.2510.2.S1_at	POPTR_0008s01310	5.19322	2.97176	3.38466	3.30639	3.54905	3.62	3.02407	2.98298	3.97751	3.55663
Ptp.2736.1.S1_at	POPTR_0019s10810	8.0615	5.0638	5.49368	5.33902	4.46295	5.56214	3.99834	4.29565	4.31583	5.17699
Ptp.2803.1.A1_at	POPTR_0002s03340	9.53464	8.62924	8.75792	8.97108	8.31825	9.41239	6.37009	5.72665	8.75078	8.27456
Ptp.2900.1.S1_at	POPTR_0003s11650	7.65351	6.54324	6.29658	6.64646	6.55544	7.34418	6.02174	5.81868	6.69786	6.61974
Ptp.3050.1.S1_s_at	POPTR_0014s11030	7.35159	4.30338	4.06226	5.01314	3.9294	3.99005	5.94261	4.887	4.66573	4.90502
Ptp.3197.1.S1_at	POPTR_0001s45530	7.39599	5.44084	5.01951	5.36389	4.67899	6.63344	4.93448	5.68119	5.07824	5.58073
Ptp.325.1.A1_s_at	POPTR_0002s17570	9.52678	7.70167	6.86553	7.1891	7.07883	8.10718	5.32633	6.18689	6.43626	7.15762
Ptp.3303.1.S1_at	POPTR_0009s02250	9.01645	5.21868	4.62669	4.43982	5.68846	5.89658	5.10864	5.10482	7.53568	5.84843
Ptp.3400.1.S1_s_at	POPTR_0012s03610	9.59956	8.63419	9.56535	8.3997	7.91891	7.15142	6.66568	6.7282	7.87775	8.06008
Ptp.3430.1.S1_at	POPTR_0009s01990	8.31176	6.58539	6.74402	7.00972	7.3722	8.06781	5.27066	5.25852	6.62831	6.80538
Ptp.3635.1.S1_at	POPTR_0012s03610	10.1264	7.56553	7.57132	7.28601	7.5222	6.95582	5.46062	5.98521	9.72521	7.57759
Ptp.3635.1.S1_s_at	POPTR_0012s03610	10.6686	9.23687	9.60262	8.98647	9.71171	8.79973	8.22921	8.57383	10.0386	9.3164
Ptp.4.1.A1_a_at	POPTR_0015s07110	7.68572	3.85118	4.39044	4.52142	4.99102	6.19461	6.39074	3.90974	6.18739	5.34692
Ptp.4416.1.S1_at	POPTR_0009s04500	5.5661	3.07533	3.38538	3.50248	4.87773	3.69873	3.90155	3.73402	4.14873	3.98778
Ptp.4706.1.S1_s_at	POPTR_0017s12760	12.1993	10.4072	9.81172	10.3236	9.6937	10.7181	11.944	10.5494	9.31084	10.5509
Ptp.4709.1.S1_at	POPTR_0002s22450	4.90199	2.94522	3.19088	3.13975	3.52277	3.38189	3.60011	3.29743	3.45701	3.49301
Ptp.4730.1.A1_s_at	POPTR_0016s09230	12.3336	11.9838	12.0376	11.7618	11.9247	12.0482	7.74821	9.48741	11.823	11.2387
Ptp.4753.1.S1_at	POPTR_0013s05620	9.63341	8.05685	8.18462	8.33409	7.761	8.14249	6.73316	5.14005	7.28744	7.69701
Ptp.4910.1.S1_s_at	POPTR_0001s24570	9.42545	6.99289	7.43921	7.3677	7.08143	7.82008	7.28901	7.35534	7.28296	7.56156
Ptp.4949.1.S1_at	POPTR_0019s14860	5.95432	3.29686	4.02461	3.54063	3.82854	4.98222	3.00799	3.2806	4.72086	4.07074
Ptp.5221.1.S1_s_at	POPTR_0012s10790	10.6074	9.56565	10.2023	10.5437	9.69325	10.4094	7.44685	8.12032	9.45542	9.56048
Ptp.5403.1.S1_at	POPTR_0010s19490	6.70203	3.34864	3.67511	3.7424	4.02914	5.19001	5.08089	4.33362	3.86676	4.44096
Ptp.548.1.S1_at	POPTR_0001s38120	8.21889	5.14393	5.44708	5.27744	5.65937	7.92414	4.48649	5.07078	6.03298	5.9179
Ptp.548.1.S1_x_at	POPTR_0001s38120	9.35109	5.29439	5.10766	5.3524	6.11054	8.15342	5.17448	4.94291	5.95105	6.15977
Ptp.5761.1.S1_at	POPTR_0002s07290	12.3477	11.0611	9.89703	9.51749	8.7039	11.0873	8.90843	8.4006	8.32425	9.80531
Ptp.5791.1.S1_at	POPTR_0004s17960	10.8079	9.86563	9.83854	10.0012	9.69176	10.3298	7.15947	7.03412	10.1162	9.42718
Ptp.5810.1.S1_s_at	POPTR_0008s02650	8.16703	4.80601	5.00042	4.82739	5.11261	6.87772	6.0291	6.23777	5.13532	5.79927
Ptp.5813.1.S1_at	POPTR_0002s11400	10.5903	8.42306	7.84005	8.53853	6.06119	8.68742	6.54674	7.17625	5.41177	7.69725
Ptp.5813.1.S2_at	POPTR_0002s11400	11.9696	10.0847	9.78872	10.5151	4.96045	10.2578	5.83669	5.76795	4.75153	8.21472
Ptp.5940.1.S1_at	POPTR_0016s03080	8.51811	6.51572	6.82005	5.75789	7.3945	6.63999	6.83175	7.32421	7.31813	7.01337
Ptp.6116.1.S1_at	POPTR_0002s02700	4.9514	3.80335	3.96574	3.80945	3.54521	3.26192	3.35644	3.43904	3.44548	3.73089
Ptp.6122.1.A1_at	POPTR_0011s12090	5.00848	3.12167	3.68508	3.36099	3.35079	4.59583	3.30046	3.33895	3.61142	3.70818
Ptp.6471.1.S1_at	POPTR_0013s10240	6.47998	4.73409	4.78039	4.82231	4.82155	5.36134	5.23686	5.28685	5.18491	5.18981
Ptp.7076.2.S1_at	POPTR_0005s24780	5.67835	4.78156	3.67372	3.90018	3.95161	4.25503	3.80134	3.4615	4.60276	4.23401
Ptp.8126.1.S1_s_at	POPTR_0007s00690	10.5467	8.78442	7.93144	6.55484	8.71331	7.82835	6.76099	6.62012	10.1533	8.21039
Ptp.83.2.S1_s_at	POPTR_0005s21740	12.8771	11.4033	10.8824	11.3827	10.2487	11.421	9.85364	9.95118	9.80037	10.8689
PtpAffx.102169.1.A1_at	POPTR_0005s07140	5.65391	4.25934	4.59722	4.29927	4.08224	4.26722	3.93514	3.76466	4.2609	4.34666
PtpAffx.102330.1.A1_s_at	POPTR_0008s02650	6.63082	3.10988	3.13075	3.10669	3.09178	4.56468	3.08468	3.1483	3.23301	3.67784
PtpAffx.102389.2.S1_a_at	POPTR_0003s13190	5.69676	3.11552	3.08317	3.04631	3.27527	3.81662	3.45527	3.90553	3.12822	3.61363
PtpAffx.102427.1.A1_at	POPTR_0013s00710	6.44077	3.07679	3.67403	4.56768	3.86437	4.80876	4.25921	4.15059	3.79756	4.29331
PtpAffx.103863.1.S1_at	POPTR_0004s03930	5.30246	3.55958	3.66973	3.50353	3.58186	3.87759	3.52523	3.69338	3.53706	3.8056
PtpAffx.1041.1.S1_s_at	POPTR_0013s14860	11.471	9.8904	8.13005	10.4017	10.0113	11.2278	4.10392	4.51105	8.97088	8.74646
PtpAffx.1049.1.A1_at	POPTR_0001s22680	5.52476	3.98259	3.56067	3.60117	5.37186	4.2099	3.92801	4.69834	4.03186	4.32324
PtpAffx.111871.1.S1_a_at	POPTR_0006s05960	10.1657	9.24794	8.79119	8.82656	8.40707	8.62216	8.77199	9.0303	9.30414	9.01856
PtpAffx.111871.2.S1_at	POPTR_0018s12390	6.32887	4.49775	5.27758	5.46657	4.2737	5.02902	4.34031	4.72843	4.22067	4.90699
PtpAffx.113839.1.A1_at	POPTR_0001s01120	7.09476	5.16101	6.42438	6.56679	6.07184	6.58385	3.28209	3.28886	5.87938	5.59477
PtpAffx.11517.1.S1_at	POPTR_0006s19180	11.5431	10.2022	10.309	10.2607	10.443	10.2925	9.79563	9.93432	10.4085	10.3543
PtpAffx.117529.1.S1_at	POPTR_0017s12120	4.63468	3.45223	3.10841	3.00807	3.58098	3.48373	3.5655	3.42432	3.77127	3.5588
PtpAffx.11810.1.A1_s_at	POPTR_0010s00700	7.31425	5.18429	5.68506	6.38782	7.04793	6.75011	5.09671	5.23795	6.51757	6.13574
PtpAffx.1193.1.S1_at	POPTR_0007s13720	12.4434	8.24257	8.32592	8.80854	6.34314	11.9064	9.02367	9.07727	5.55534	8.85847
PtpAffx.12479.1.S1_s_at	POPTR_0008s01310	7.41378	4.9087	5.42102	5.49154	5.46855	7.101	4.72075	4.7023	5.58634	5.646
PtpAffx.126622.1.S1_s_at	POPTR_0018s13780	7.49329	5.67705	5.93951	6.40062	6.01086	6.41495	6.5904	6.26577	5.54257	6.25945
PtpAffx.127406.1.A1_at	POPTR_0005s06270	7.29904	5.15698	5.53802	5.93043	5.71401	7.25708	5.0175	4.7389	5.23828	5.76558
PtpAffx.127628.1.A1_at	POPTR_0017s12760	4.25429	3.01054	3.10561	3.4406	3.00041	2.97148	2.87673	2.90007	3.20456	3.19603
PtpAffx.128061.1.A1_at	POPTR_0001s13960	6.20619	2.96581	3.29344	3.36254	4.15413	3.68639	3.55943	3.69175	4.46596	3.93174
PtpAffx.12994.1.A1_at	POPTR_0002s08790	6.40534	4.90036	5.18539	4.88528	5.5646	6.26986	4.54691	4.24902	5.43967	5.27183
PtpAffx.132322.2.A1_at	POPTR_0011s12010	9.27681	8.27511	8.60507	8.52947	8.9196	8.36314	5.63931	4.98837	8.78539	7.93136
PtpAffx.1332.2.A1_at	POPTR_0001s18680	10.4805	9.35096	9.82839	9.56639	9.05621	9.92091	5.23984	4.90148	8.82929	8.57488
PtpAffx.134162.1.A1_at	POPTR_0004s06560	8.57344	7.57921	7.58019	7.26591	7.66583	8.40778	4.83584	6.02797	7.60606	7.28247
PtpAffx.134941.1.A1_at	POPTR_0003s14320	8.4277	7.89338	7.97452	8.36228	6.93255	8.10495	6.32954	4.92681	7.75883	7.41228
PtpAffx.13691.1.A1_at	POPTR_0011s17010	4.99587	3.42857	3.89951	4.37219	4.08404	3.66263	3.43377	3.49026	3.69126	3.89534
PtpAffx.137524.1.S1_s_at	POPTR_0007s00690	9.08346	7.92381	6.61636	5.18131	6.6928	5.97953	5.21955	4.98459	8.05344	6.6372
PtpAffx.138263.1.S1_at	POPTR_0011s09710	8.87647	4.92636	6.29771	5.93228	4.67442	6.91171	7.87694	7.71264	4.96912	6.46418
PtpAffx.142310.1.S1_at	POPTR_0002s20120	7.25901	6.04842	5.87575	5.85789	5.48529	6.15289	5.55642	5.47467	6.3332	6.00484
PtpAffx.142466.1.A1_s_at	POPTR_0018s13780	9.05194	6.69151	7.11979	7.77128	7.79035	8.06204	8.44787	7.35529	7.10835	7.71094
PtpAffx.142812.1.S1_s_at	POPTR_0008s09380	6.85121	3.69557	4.30162	4.89025	3.28534	5.64739	6.2082	5.0807	3.11552	4.7862
PtpAffx.14340.2.S1_a_at	POPTR_0009s03530	8.05463	6.11222	7.03357	7.36772	7.09523	7.72913	6.18611	5.35689	5.41052	6.70511
PtpAffx.143826.1.S1_at	POPTR_0014s09150	6.11003	4.48208	4.32035	4.55445	4.72279	4.63825	4.85605	4.31502	4.71629	4.74615
PtpAffx.146609.1.A1_at	POPTR_0011s10390	8.63938	6.17294	6.91655	6.84086	7.04616	7.24479	7.32392	7.10827	6.45753	7.08338
PtpAffx.147506.1.S1_at	POPTR_0010s19490	7.86742	5.26849	4.82493	4.77533	6.09908	6.02115	6.59675	5.91331	5.94673	5.92369
PtpAffx.148676.1.S1_at	POPTR_0008s18790	7.65185	6.67803	6.73391	7.12579	4.56181	6.60821	6.80048	6.53119	3.97273	6.296
PtpAffx.148889.1.S1_at	POPTR_0009s13510	4.97512	3.08635	3.60019	3.56314	4.36856	4.02179	3.06059	3.19466	3.62214	3.7214
PtpAffx.151356.1.S1_at	POPTR_0001s24550	8.69728	7.2696	7.42294	7.17032	6.92315	7.78786	7.12166	7.02381	7.7238	7.46005
PtpAffx.152382.1.S1_at	POPTR_0014s15710	8.03191	4.0868	4.41341	4.16184	5.86312	4.9091	5.44156	5.71057	6.00217	5.40228
PtpAffx.154748.1.S1_at	POPTR_0009s09870	12.5533	10.628	11.2007	11.4019	9.49617	12.4125	9.92775	9.98982	9.49873	10.7899
PtpAffx.15490.1.S1_s_at	POPTR_0019s14810	9.23455	7.36866	7.60589	7.53233	6.18898	7.94422	4.24933	4.5579	7.06368	6.86061
PtpAffx.155166.1.S1_s_at	POPTR_0006s04950	8.18631	6.74676	7.27441	7.54909	6.73325	7.08003	6.66285	6.16786	7.38712	7.08752
PtpAffx.155290.1.S1_at	POPTR_0002s09450	7.70732	6.33678	6.35748	6.60826	6.03265	6.84673	4.67876	5.20049	5.4059	6.13048
PtpAffx.155365.1.S1_at	POPTR_0008s02180	7.06185	5.36173	4.50682	4.59259	6.48531	6.32006	4.79675	4.68995	6.59336	5.60093
PtpAffx.155773.1.S1_s_at	POPTR_0010s15150	8.81987	5.69539	5.69794	5.8579	6.10769	8.06378	7.43749	5.9908	6.70832	6.7088
PtpAffx.15627.1.S1_s_at	POPTR_0017s04800	5.48077	3.6276	3.53484	3.54087	3.50697	5.46291	4.16928	3.6106	3.97114	4.10055
PtpAffx.15627.2.S1_s_at	POPTR_0017s04800	7.89333	5.49227	5.44418	5.18629	6.9373	7.20122	6.8746	7.00423	5.81226	6.4273
PtpAffx.158523.1.S1_s_at	POPTR_0007s12270	6.94338	4.4465	4.27134	4.51483	5.06762	5.1548	5.70468	5.46136	5.24826	5.20142
PtpAffx.160195.1.A1_at	POPTR_0012s04790	6.78562	5.53338	5.6319	5.77043	4.483	5.47203	4.62433	4.70366	6.14012	5.4605
PtpAffx.160360.1.A1_at	POPTR_0008s20530	11.268	10.4535	11.0293	10.0264	9.27147	9.64993	9.25229	8.8137	10.5786	10.0381
PtpAffx.161822.1.A1_s_at	POPTR_0017s06220	6.98968	4.20577	3.77193	3.61114	3.64623	5.36754	3.49836	4.14661	3.65516	4.32138
PtpAffx.162113.1.S1_s_at	POPTR_0010s20050	6.13811	3.39641	3.24637	3.3299	3.56338	4.48879	3.63475	3.88939	3.80499	3.94356
PtpAffx.16358.1.S1_s_at	POPTR_0003s01110	8.65857	7.31948	7.11196	7.07674	7.97115	8.04079	6.41078	5.72088	7.95003	7.36227
PtpAffx.1746.1.S1_at	POPTR_0004s17960	8.45305	7.23609	7.81361	7.79466	6.76519	7.98276	4.80946	4.95459	6.67602	6.94283
PtpAffx.18293.1.S1_at	POPTR_0013s05620	10.1221	8.79304	8.25099	8.58991	7.93938	8.04658	7.01723	6.6621	7.04781	8.05213
PtpAffx.18316.1.A1_at	POPTR_0010s13620	5.8212	3.47429	3.49604	3.50239	4.95933	3.82102	4.52372	4.48103	4.475	4.28378
PtpAffx.18911.1.A1_s_at	POPTR_0014s11030	7.0422	4.50388	4.30397	5.54613	4.79579	4.67124	6.50151	6.63961	4.90498	5.43437
PtpAffx.19002.1.S1_at	POPTR_0003s17180	7.49966	4.45946	4.6184	4.66261	5.72519	6.1917	4.77411	5.2158	5.33529	5.38691
PtpAffx.200330.1.S1_at	POPTR_0001s11440	8.32847	7.33138	7.60064	7.35887	5.59214	7.44588	7.84468	7.73677	6.52018	7.30655
PtpAffx.201405.1.S1_at	POPTR_0001s45340	5.45129	3.8646	3.97022	4.08331	4.60842	4.08937	4.48665	4.22121	4.50979	4.36499
PtpAffx.201642.1.S1_at	POPTR_0002s03440	6.17962	4.3271	4.86584	4.82386	5.22455	3.96763	4.0562	4.42312	4.63932	4.72303
PtpAffx.201881.1.S1_at	POPTR_0002s08790	6.20953	4.56143	4.70377	4.52511	5.83015	5.11797	4.70595	5.41134	5.02616	5.12127
PtpAffx.201974.1.S1_s_at	POPTR_0002s10970	9.97762	7.79646	8.70271	8.54933	8.33127	9.4749	8.15698	8.22523	7.9028	8.56859
PtpAffx.20327.1.A1_at	POPTR_0003s10680	7.82943	5.76023	5.85827	6.10632	5.71189	7.04432	5.63862	5.59892	5.49355	6.11573
PtpAffx.203432.1.S1_at	POPTR_0003s17180	5.53365	3.29064	3.36203	3.32811	3.768	4.93704	3.94913	3.62465	3.33205	3.90281
PtpAffx.203779.1.S1_at	POPTR_0004s03930	6.29515	3.89192	4.25871	4.50596	5.04014	4.85822	4.79619	5.14625	4.47681	4.8077
PtpAffx.203779.1.S1_s_at	POPTR_0004s03930	6.76404	5.00494	5.19878	5.46143	5.0945	5.69745	5.33758	5.75322	4.42147	5.41482
PtpAffx.204597.1.S1_at	POPTR_0009s12360	7.11874	5.96914	6.78484	6.17041	4.74646	6.43009	5.76922	4.76655	4.86049	5.84621
PtpAffx.204597.1.S1_s_at	POPTR_0009s12360	10.5827	9.2154	9.50457	9.07309	8.07616	9.56834	8.80441	8.44854	8.44911	9.08026
PtpAffx.205063.1.S1_at	POPTR_0009s01530	5.3182	3.46223	3.46555	3.71753	3.88532	4.16882	4.0275	4.4467	3.88692	4.04208
PtpAffx.205064.1.S1_at	POPTR_0009s01520	7.6542	5.01461	4.8981	5.27867	4.85886	5.21851	5.83511	6.2439	5.01141	5.55704
PtpAffx.205539.1.S1_x_at	POPTR_0005s20140	10.7798	9.93131	8.87466	8.58226	9.90958	8.13399	8.09457	8.63332	10.5986	9.28201
PtpAffx.205663.1.S1_at	POPTR_0005s22510	6.11119	4.57403	4.40995	4.67858	4.95037	5.64869	4.67582	4.95706	5.3884	5.04379
PtpAffx.206835.1.S1_at	POPTR_0006s27940	6.32633	3.44387	3.22107	3.23833	3.04103	3.08956	3.4312	3.57308	3.21689	3.62015
PtpAffx.206916.1.S1_at	POPTR_0007s01350	6.33151	3.70205	3.84089	3.93932	4.34607	5.55279	4.37226	4.80338	4.90191	4.64335
PtpAffx.207408.1.S1_at	POPTR_0007s13970	6.71187	4.81624	5.07547	5.83605	4.8096	6.53063	5.24748	5.52114	4.75992	5.47871
PtpAffx.207730.1.S1_at	POPTR_0008s06140	9.17233	6.08107	6.86448	7.0265	8.2393	8.30403	6.22949	6.69238	7.83528	7.38276
PtpAffx.207822.1.S1_at	POPTR_0008s08060	6.07388	3.56795	5.50118	4.24465	3.46121	3.78877	3.96498	3.8489	3.41169	4.20702
PtpAffx.207822.1.S1_s_at	POPTR_0008s08060	5.61986	4.31413	5.15902	4.41089	3.61971	4.26919	4.68132	4.7314	3.88824	4.52153
PtpAffx.208132.1.S1_s_at	POPTR_0008s14720	11.2776	9.93328	9.45162	9.77774	10.4801	10.1641	10.5193	10.3817	10.0996	10.2317
PtpAffx.208132.1.S1_x_at	POPTR_0008s14720	10.3129	5.66898	5.63845	5.95037	5.01433	5.2602	5.12152	4.86575	6.15318	5.99841
PtpAffx.208177.1.S1_at	POPTR_0008s16010	7.10354	4.41824	4.46163	4.52673	4.98188	5.05006	5.41804	5.93173	4.94801	5.20443
PtpAffx.208241.1.S1_s_at	POPTR_0008s17750	7.29089	4.89879	4.73813	5.23451	6.43568	7.12513	4.16238	4.28778	5.48561	5.51766
PtpAffx.208677.1.S1_at	POPTR_0010s05570	9.78931	9.08395	9.16002	9.36272	9.22079	8.94193	7.32432	6.8108	9.03195	8.74731
PtpAffx.208898.1.S1_at	POPTR_0010s12580	9.78136	6.8115	7.97682	7.35108	8.28221	9.11383	8.11726	7.7449	6.22897	7.93422
PtpAffx.20920.1.A1_s_at	POPTR_0008s10190	7.61327	6.73093	7.14921	7.34582	5.44112	5.99419	6.35808	4.84152	5.18157	6.29508
PtpAffx.209254.1.S1_s_at	POPTR_0010s19140	7.68344	5.08906	5.26215	5.31674	5.21309	6.62676	5.56197	5.79331	5.5089	5.78393
PtpAffx.209451.1.S1_at	POPTR_0010s24030	7.70878	4.4422	4.60944	4.6174	4.78752	5.88637	5.03548	5.80354	4.429	5.25775
PtpAffx.209872.1.S1_s_at	POPTR_0011s03200	9.00787	6.46325	6.29894	6.39135	7.83336	7.16733	6.90607	7.43323	7.42735	7.21431
PtpAffx.209981.1.S1_s_at	POPTR_0011s12360	6.53625	5.11698	5.28011	5.69488	4.52677	5.11059	4.32122	4.16554	5.90412	5.18405
PtpAffx.210145.1.S1_at	POPTR_0011s15890	7.36344	5.22506	5.39383	5.86459	6.59428	6.8635	6.03449	5.78213	6.09418	6.13506
PtpAffx.210526.1.S1_s_at	POPTR_0012s07360	7.49864	6.02012	6.90306	6.92266	5.28194	7.42385	4.5198	5.01197	5.21922	6.08903
PtpAffx.210964.1.S1_at	POPTR_0030s00220	5.59341	3.67343	4.45088	4.54818	4.61698	5.28666	3.96276	3.70961	4.06975	4.43463
PtpAffx.211092.1.S1_at	POPTR_0013s06050	6.78469	5.34798	3.99589	4.53482	5.92525	6.40822	4.23094	4.25314	6.11342	5.28826
PtpAffx.211563.1.S1_at	POPTR_0014s08450	6.34752	4.00255	3.47749	3.84651	4.01633	4.64568	3.90928	4.23209	5.05676	4.39269
PtpAffx.211689.1.S1_at	POPTR_0014s11030	6.53937	3.12927	3.16278	3.42358	3.36	3.25383	4.24461	4.27229	3.61823	3.88933
PtpAffx.211711.1.S1_s_at	POPTR_0014s11430	5.8449	5.05256	5.52624	5.45582	4.56542	4.84021	3.80966	3.47845	4.48794	4.78458
PtpAffx.211818.1.S1_at	POPTR_0014s13860	7.19556	5.43804	5.45549	5.82279	5.07256	6.03432	5.6714	5.35901	5.09811	5.68303
PtpAffx.212010.1.S1_s_at	POPTR_0014s18950	6.20795	4.40269	4.12506	4.2375	4.78355	4.14487	5.1997	4.87162	4.71193	4.74276
PtpAffx.212290.1.S1_at	POPTR_0019s08340	6.14255	4.58933	4.02603	3.86044	5.33411	6.03933	3.68679	3.89546	4.36465	4.65985
PtpAffx.212356.1.S1_at	POPTR_0019s10870	7.02015	5.44801	5.53973	5.83616	5.49355	5.87458	5.1783	4.7694	5.50875	5.62985
PtpAffx.212479.1.S1_at	POPTR_0019s14810	10.3204	9.15722	9.41381	9.30792	8.27355	9.68443	6.56061	5.87334	9.1397	8.63678
PtpAffx.2130.2.A1_at	POPTR_0010s19080	5.98142	4.85146	5.41116	4.86056	3.30518	5.03882	5.10644	5.71633	3.7459	4.89081
PtpAffx.213504.1.S1_s_at	POPTR_0016s09150	6.51898	5.15104	5.04892	5.96734	4.50885	6.30188	4.56982	4.94517	5.17	5.35356
PtpAffx.214551.1.S1_at	POPTR_0025s00730	10.8317	8.88416	8.77026	9.08613	8.51165	8.78757	7.49949	7.58142	9.118	8.7856
PtpAffx.214551.1.S1_s_at	POPTR_0025s00730	9.06401	7.69121	7.92848	8.1218	6.54177	8.32115	7.39191	6.46948	7.30032	7.64779
PtpAffx.214608.1.S1_at	POPTR_0018s13780	7.11773	5.71082	5.75806	6.42117	5.7727	6.38225	5.88058	4.58758	6.09103	5.9691
PtpAffx.21461.1.S1_at	POPTR_0008s11550	8.7541	7.48531	7.76361	7.95678	8.44893	7.97612	7.25975	6.72155	6.98255	7.70541
PtpAffx.215970.1.S1_at	POPTR_0008s13800	9.21711	6.7563	6.04217	6.2893	7.70232	7.00172	7.45052	7.6674	8.44046	7.39637
PtpAffx.215976.1.S1_at	POPTR_0014s18950	6.90478	5.16615	4.91736	4.94243	6.33186	5.61825	5.61436	5.50636	6.08903	5.67673
PtpAffx.216240.1.S1_at	POPTR_0001s13990	8.82764	5.95153	5.43611	5.48017	6.37679	5.1277	5.45394	5.81169	6.51121	6.10853
PtpAffx.216240.1.S1_s_at	POPTR_0001s13990	8.20884	5.0253	4.80461	4.95527	4.75485	5.11866	4.76868	4.83388	4.942	5.26801
PtpAffx.216240.1.S1_x_at	POPTR_0001s13990	8.11095	3.95702	3.66315	3.67954	3.98376	4.15832	4.06281	4.10247	4.3417	4.45108
PtpAffx.216706.1.S1_at	POPTR_0003s00860	8.27397	7.29731	6.28037	5.14564	5.13565	7.54474	6.12044	5.97846	6.17311	6.43886
PtpAffx.216706.1.S1_x_at	POPTR_0003s00860	7.25079	7.14048	5.84474	4.73344	4.62998	7.06676	4.83832	5.23851	5.34397	5.78744
PtpAffx.216910.1.S1_x_at	POPTR_0017s13570	6.12501	4.19565	3.85798	4.41472	4.91737	5.21368	4.80078	4.20641	4.44383	4.68616
PtpAffx.217117.1.S1_at	POPTR_0004s02820	5.3548	3.74827	3.85794	3.80413	3.91117	3.52821	3.59503	3.48913	4.91176	4.02227
PtpAffx.21736.1.S1_at	POPTR_0002s16400	8.75428	7.58674	8.01298	7.83506	7.24179	7.99924	5.79195	5.67468	7.57974	7.38627
PtpAffx.217456.1.S1_s_at	POPTR_0011s10430	7.01874	4.6229	5.59369	5.90513	4.95899	6.38005	5.12506	5.32514	5.00581	5.54839
PtpAffx.21827.1.A1_at	POPTR_0004s21690	10.9071	9.45263	9.75013	9.4652	7.12289	9.07314	10.8126	9.93048	8.78845	9.47807
PtpAffx.219736.1.S1_at	POPTR_0006s13560	7.634	6.84143	6.3727	6.78488	6.46751	6.81518	5.9549	6.03892	6.66356	6.61923
PtpAffx.219819.1.S1_at	POPTR_0006s11530	4.99428	3.32594	3.69981	4.02277	4.49548	4.22352	3.75331	3.97821	3.61784	4.01235
PtpAffx.219850.1.S1_x_at	POPTR_0011s02090	7.11804	4.76548	4.67562	5.0165	6.35528	5.35902	6.04394	6.28375	6.39645	5.77934
PtpAffx.219964.1.S1_at	POPTR_0001s15980	8.10867	5.78969	5.98668	6.10448	5.1231	5.92697	4.70791	4.34428	5.38384	5.71951
PtpAffx.219964.1.S1_s_at	POPTR_0001s15980	10.687	9.53584	9.42093	9.68314	9.9182	9.88155	8.74423	8.32009	10.1255	9.59073
PtpAffx.221545.1.S1_at	POPTR_0003s04180	9.44029	7.22241	7.18255	7.30727	7.54481	7.88974	7.81963	7.84304	8.37775	7.8475
PtpAffx.221563.1.S1_at	POPTR_0017s01870	6.38276	4.54295	4.81298	4.86392	5.41805	5.08849	4.56097	4.60339	4.89414	5.01863
PtpAffx.222321.1.S1_x_at	POPTR_0017s04800	6.4887	3.99829	4.08742	4.14255	4.7597	5.48863	4.94286	4.86717	5.32424	4.89995
PtpAffx.222526.1.S1_at	POPTR_0004s22320	6.81863	3.45114	3.42768	3.35648	3.62109	4.05669	3.67344	3.82487	3.38799	3.95756
PtpAffx.222847.1.S1_at	POPTR_0014s03760	6.3289	4.68509	5.1579	5.00413	4.84402	4.96503	5.13676	5.07354	4.25758	5.05033
PtpAffx.223382.1.S1_at	POPTR_0013s08530	10.4056	3.2948	3.75985	3.7393	3.30834	3.56255	2.99873	3.34129	3.45503	4.20727
PtpAffx.223560.1.S1_s_at	POPTR_0011s13100	5.88098	4.4674	4.32853	4.44269	4.90501	4.51529	4.72171	5.15359	4.9692	4.82049
PtpAffx.223622.1.S1_at	POPTR_0014s18950	4.93224	3.65321	3.56997	3.3638	3.63055	3.44342	3.63421	3.59177	3.54727	3.70738
PtpAffx.224153.1.S1_s_at	POPTR_0001s09810	7.93728	4.05808	4.5972	4.69507	4.91942	6.01881	5.45366	6.00818	5.26365	5.43904
PtpAffx.224206.1.S1_at	POPTR_0001s43280	5.47636	4.11464	4.00146	3.95841	4.73135	4.64674	4.29707	4.78394	4.44689	4.49521
PtpAffx.224429.1.S1_s_at	POPTR_0009s13610	7.50575	5.60078	5.36954	5.63727	6.20004	6.88378	5.4725	5.41495	6.61095	6.07729
PtpAffx.224444.1.S1_s_at	POPTR_0009s04080	5.07621	4.64194	4.11113	4.07958	3.62523	3.54043	3.72794	3.92802	3.73039	4.05121
PtpAffx.224445.1.S1_s_at	POPTR_0009s04020	6.14149	3.60664	3.7691	4.15132	3.80273	3.86057	4.19703	4.41022	4.31927	4.25093
PtpAffx.2246.1.S1_at	POPTR_0006s14170	8.96683	7.89658	8.15232	8.09689	7.46249	7.8348	7.35856	6.43515	8.27198	7.83062
PtpAffx.224983.1.S1_s_at	POPTR_0015s03870	4.51117	3.3351	3.51308	3.8324	3.3266	3.00619	3.4461	3.46222	3.34904	3.53132
PtpAffx.225031.1.S1_at	POPTR_0016s10510	7.39018	6.90558	6.82743	7.28137	4.80847	6.83751	5.44396	5.0632	5.18184	6.19328
PtpAffx.225494.1.S1_at	POPTR_0006s15650	6.45719	4.4165	4.18602	4.68676	5.93362	5.52027	5.04369	5.36678	5.29217	5.21144
PtpAffx.2272.4.S1_a_at	POPTR_0010s23100	11.4474	8.63498	9.52242	8.84081	8.01671	10.3708	9.38964	9.72477	9.31007	9.47307
PtpAffx.23356.1.S1_at	POPTR_0014s13860	8.9496	6.5573	6.57436	6.11859	6.87295	7.34955	7.08275	6.46029	7.00475	6.99668
PtpAffx.2376.1.S1_at	POPTR_0014s09490	10.9889	9.23015	9.38592	10.0964	8.32545	8.6573	9.65475	9.55528	7.30561	9.24441
PtpAffx.24284.1.A1_s_at	POPTR_0010s12580	7.83188	4.76878	6.19982	5.74396	6.49088	7.27741	5.20152	5.0551	5.35886	5.99202
PtpAffx.249.100.A1_s_at	POPTR_0005s21740	12.5956	12.1942	11.7785	12.2983	11.0683	12.1779	10.913	10.6087	10.9566	11.6212
PtpAffx.249.100.A1_x_at	POPTR_0005s21740	13.0842	12.5658	12.4279	12.8842	11.559	12.6784	10.2254	10.0349	11.4864	11.8829
PtpAffx.249.26.A1_s_at	POPTR_0005s21740	11.6906	11.1494	10.9338	11.4965	9.28167	11.0592	9.26958	8.57907	8.8259	10.254
PtpAffx.249.321.S1_at	POPTR_0007s04200	9.17126	6.03151	6.77535	6.81431	6.01916	6.81762	7.27247	6.59745	8.53849	7.11529
PtpAffx.249.529.A1_a_at	POPTR_0008s07830	9.59455	8.34547	7.9801	7.80613	8.53568	9.00007	6.54727	6.71529	8.85892	8.15372
PtpAffx.26270.1.S1_at	POPTR_0005s07140	6.36429	4.5597	4.659	4.5418	4.6436	4.98163	4.18106	3.81824	6.10719	4.87295
PtpAffx.265.1.A1_at	POPTR_0014s10950	6.35686	2.94181	3.28084	3.30698	3.99709	4.59634	3.11034	3.06451	3.82379	3.83095
PtpAffx.30724.1.S1_at	POPTR_0004s16140	5.84144	3.95213	3.92198	4.07546	4.75652	5.12444	4.00851	3.75815	4.24998	4.40984
PtpAffx.3110.2.S1_at	POPTR_0004s00650	8.95705	5.42869	5.63932	5.91628	4.19628	8.00344	4.53317	4.79002	4.50538	5.7744
PtpAffx.31165.1.S1_at	POPTR_0013s15200	9.81954	7.7758	8.1717	7.21559	8.36383	7.63926	6.68527	6.29809	9.57019	7.94881
PtpAffx.32840.2.S1_a_at	POPTR_0002s07640	8.0246	6.19271	6.31822	7.00762	7.35563	7.40616	4.38931	4.1263	6.63638	6.3841
PtpAffx.32840.2.S1_at	POPTR_0002s07640	9.13031	7.4573	7.1083	7.84883	7.81778	8.0414	4.10193	3.94415	8.01658	7.05184
PtpAffx.33735.1.S1_s_at	POPTR_0006s27940	8.66065	6.20347	7.17615	6.48226	3.50005	6.19049	4.57913	4.43709	5.51855	5.86087
PtpAffx.33919.2.A1_s_at	POPTR_0005s05560	10.5892	9.69695	9.88943	10.5579	8.32319	10.4818	8.81659	7.24234	9.28748	9.43166
PtpAffx.34853.2.A1_at	POPTR_0015s05870	6.5674	4.18017	4.19034	4.52593	3.81253	3.94857	4.05898	4.34165	4.87606	4.50018
PtpAffx.3574.1.A1_at	POPTR_0016s00260	9.32741	7.93261	7.80073	8.35966	8.77736	7.44111	6.34056	6.79729	9.18386	7.99562
PtpAffx.36102.1.A1_at	POPTR_0009s06940	6.48572	5.49724	5.3311	6.09035	5.1303	6.34676	4.47724	4.63395	5.06804	5.45119
PtpAffx.36852.2.A1_at	POPTR_0014s05070	7.29641	6.24513	5.41686	5.71061	6.54277	5.38221	5.5561	6.29528	6.53581	6.10902
PtpAffx.36902.2.A1_s_at	POPTR_0008s15820	10.8592	9.23685	8.88636	8.95919	8.83977	9.66288	10.5409	10.218	9.00408	9.57859
PtpAffx.36902.3.A1_at	POPTR_0010s09180	9.18948	7.48372	6.61309	6.73914	8.28481	7.35562	8.06567	8.79732	9.10593	7.95942
PtpAffx.37287.1.A1_at	POPTR_0015s14000	9.49127	7.19768	7.35895	7.22164	6.86465	7.56379	9.05436	8.94768	7.20085	7.87787
PtpAffx.38673.1.A1_at	POPTR_0019s10810	10.0058	8.04419	8.49178	8.66052	7.09474	9.74446	5.82088	4.82827	6.61784	7.70094
PtpAffx.38907.1.S1_at	POPTR_0011s10070	7.94051	6.87061	6.52508	6.43367	7.51529	7.17968	6.12285	6.26313	7.63837	6.94324
PtpAffx.39091.1.S1_at	POPTR_0010s10440	8.58933	8.05312	7.68528	7.11699	7.06056	8.10029	6.74914	6.58018	7.19057	7.45838
PtpAffx.39736.2.A1_a_at	POPTR_0008s18790	9.97767	8.9102	8.54427	8.88277	5.71541	9.014	8.506	9.23189	5.11616	8.21093
PtpAffx.39736.3.A1_a_at	POPTR_0008s18810	7.71715	7.18589	6.8002	6.85466	4.47077	5.03978	7.04355	7.58596	3.19213	6.21001
PtpAffx.39736.3.A1_at	POPTR_0008s18810	8.69821	7.44539	6.97422	7.21864	7.07584	6.53246	7.61079	8.40362	6.92037	7.43106
PtpAffx.42898.2.S1_s_at	POPTR_0008s19970	8.92807	7.91826	8.14136	8.3328	7.86636	7.98765	7.87965	7.23203	6.89238	7.90873
PtpAffx.43425.1.A1_at	POPTR_0017s04790	6.85227	5.87273	4.91189	5.12229	6.71636	6.35139	5.44376	5.22846	5.64749	5.79407
PtpAffx.43902.1.A1_a_at	POPTR_0012s09180	8.95425	8.70283	7.35765	7.37663	7.65867	8.12885	7.12082	7.41309	8.43427	7.90523
PtpAffx.44574.1.A1_at	POPTR_0010s19090	7.21781	4.59144	4.70916	5.14874	4.59298	5.79329	5.04403	5.1555	4.47351	5.19183
PtpAffx.4652.1.S1_at	POPTR_0006s12300	9.17499	8.59295	8.6689	8.14858	7.55652	8.90097	6.35596	5.50512	8.52067	7.93607
PtpAffx.47633.1.S1_s_at	POPTR_0006s08780	8.81797	5.95094	5.61883	5.76461	6.70445	6.996	7.78686	8.35054	6.83794	6.9809
PtpAffx.48046.1.S1_at	POPTR_0019s10810	6.37544	5.46142	6.12269	5.84455	4.55653	5.96447	4.66684	4.8034	4.38309	5.35316
PtpAffx.51037.2.S1_at	POPTR_0013s01910	6.62573	3.68919	3.89151	3.56396	3.25017	3.67294	3.75322	3.87439	5.82982	4.23899
PtpAffx.51779.1.A1_at	POPTR_0011s10390	7.27291	5.42357	6.26665	6.37986	5.12481	5.86575	6.38943	6.10228	4.7206	5.94954
PtpAffx.51818.1.S1_s_at	POPTR_0010s03210	8.92118	7.24075	8.09009	8.48425	7.50746	8.28843	6.50293	5.74508	7.66396	7.6049
PtpAffx.52589.1.S1_at	POPTR_0021s00750	8.20689	6.99151	7.73388	7.96119	6.71588	7.80109	5.98821	5.62484	7.32044	7.14933
PtpAffx.5268.1.A1_at	POPTR_0010s04470	6.0295	4.42662	4.61138	4.90632	5.10874	4.47664	4.76457	4.93362	5.25733	4.94608
PtpAffx.5326.1.A1_at	POPTR_0003s17980	8.02667	6.9375	6.82989	6.76005	3.96346	6.5012	5.14285	4.40479	6.86463	6.15901
PtpAffx.53477.1.S1_at	POPTR_0005s19280	9.64944	8.46284	8.55512	8.73148	8.46106	9.27473	6.29379	5.92708	7.95335	8.14543
PtpAffx.54125.1.A1_s_at	POPTR_0002s02730	7.52291	4.4832	5.04135	4.6903	3.97266	4.11476	4.56001	4.56447	3.95157	4.7668
PtpAffx.54313.1.S1_at	POPTR_0011s16200	9.93744	7.18689	6.30313	6.63599	4.77883	7.64771	4.3187	4.71861	4.98576	6.27923
PtpAffx.54313.2.S1_at	POPTR_0011s16200	8.16931	5.97487	5.59138	5.64593	5.31896	6.50489	4.7133	4.60964	5.41005	5.77093
PtpAffx.5894.1.A1_at	POPTR_0011s15890	7.90852	6.24582	6.04903	7.12544	6.66107	7.66123	4.37702	4.69553	5.9684	6.29912
PtpAffx.59090.2.A1_a_at	POPTR_0006s23140	9.49917	8.76946	8.7473	9.0495	7.34366	8.51352	7.77968	6.78183	7.96854	8.27252
PtpAffx.59404.1.S1_at	POPTR_0005s24780	7.16096	5.90207	6.94633	7.01383	4.50143	5.51884	5.73568	4.27559	4.52167	5.73071
PtpAffx.5943.1.A1_at	POPTR_0006s19580	7.09939	4.87005	5.1186	5.34457	5.12321	6.48301	5.27361	5.55394	5.23279	5.56657
PtpAffx.5982.1.S1_at	POPTR_0013s13400	9.36566	7.56603	7.75499	7.90816	6.95818	8.08457	8.71375	8.02802	7.49477	7.98601
PtpAffx.63695.1.A1_at	POPTR_0001s22540	9.52362	8.65808	8.54409	8.40316	8.61499	8.70599	7.10075	6.91677	8.2273	8.29942
PtpAffx.63792.1.A1_at	POPTR_0011s07160	5.75727	3.68117	3.75549	3.85419	3.87871	5.02285	4.31634	4.43959	4.08419	4.30998
PtpAffx.63792.1.A1_s_at	POPTR_0011s07160	6.71844	3.84174	4.19532	4.10742	4.42345	5.94978	5.32371	4.8467	4.90914	4.92397
PtpAffx.66774.1.S1_at	POPTR_0005s20390	5.66738	3.98524	4.02607	4.58152	3.89233	4.00324	4.87514	4.50536	4.05193	4.39869
PtpAffx.67460.1.S1_at	POPTR_0002s18860	7.9474	3.1399	3.1755	3.10427	3.049	3.08962	3.52944	3.31375	3.01356	3.70694
PtpAffx.69786.1.S1_at	POPTR_0006s05110	9.4635	8.0056	8.356	8.90681	7.49687	9.06374	8.06979	7.69213	7.81311	8.31862
PtpAffx.71566.1.A1_at	POPTR_0004s22320	5.20085	3.71048	3.58877	3.60075	4.09638	3.8793	3.97676	4.02357	4.0249	4.01131
PtpAffx.75951.1.A1_at	POPTR_0008s13140	8.3878	7.5503	7.43007	7.44585	6.62456	7.65435	7.71838	6.29448	6.35527	7.27345
PtpAffx.80031.1.A1_s_at	POPTR_0016s12100	10.2017	7.79445	8.14709	8.77111	9.26757	9.02186	9.81748	9.23858	9.12364	9.04261
PtpAffx.80082.1.S1_at	POPTR_0016s02620	8.03481	4.96864	4.91202	4.93312	6.46906	5.78986	7.27748	7.18143	6.32462	6.21011
PtpAffx.80804.1.S1_s_at	POPTR_0004s07350	8.2412	7.84821	7.57764	7.7179	6.79958	6.6953	5.4956	5.83504	5.4605	6.85233
PtpAffx.8394.1.S1_at	POPTR_0001s22810	11.3995	4.33476	4.30541	4.3663	5.14275	8.75682	8.36419	9.36197	5.57781	6.8455
PtpAffx.84414.1.S1_s_at	POPTR_0001s12940	7.59465	4.80936	4.66061	4.79372	5.57672	6.89841	6.21344	5.92409	5.44793	5.76877
PtpAffx.85915.1.S1_at	POPTR_0006s29310	6.0852	4.78048	5.3433	5.46073	4.37666	4.67556	5.23944	5.26997	4.32727	5.06207
PtpAffx.86393.1.S1_s_at	POPTR_0005s24780	10.5693	9.55464	9.602	10.0034	8.28229	9.7141	9.15778	8.52102	10.0232	9.49196
PtpAffx.87868.1.A1_at	POPTR_0007s03570	8.54117	8.06796	8.35614	8.37961	7.62361	8.27828	4.69673	5.5943	7.92721	7.49611
PtpAffx.88920.1.A1_at	POPTR_0010s23620	6.10221	3.92914	3.91635	3.91438	4.21807	4.35327	4.94655	4.66729	4.84713	4.54382
PtpAffx.89416.1.A1_at	POPTR_0005s18880	6.5393	5.21789	5.02045	4.94081	5.27151	5.07912	5.81663	5.50297	5.57381	5.44028
PtpAffx.93780.1.S1_at	POPTR_0001s25590	5.96223	4.42979	4.24442	4.91497	4.32374	4.25273	4.00669	4.55426	4.68415	4.597
PtpAffx.95018.1.A1_s_at	POPTR_0015s04450	6.04114	3.73773	4.08661	4.32198	3.16279	5.31183	4.89313	4.28741	3.41056	4.36146
PtpAffx.9623.1.S1_s_at	POPTR_0018s08110	8.14522	4.14582	4.51885	4.84898	5.59432	6.59774	3.37556	3.39939	4.8334	5.05103
PtpAffx.9623.3.A1_at	POPTR_0006s25390	9.34382	7.20883	7.40818	7.64358	8.34127	8.73178	5.75346	6.195	7.75634	7.59803
PtpAffx.96550.1.S1_at	POPTR_0014s11430	10.0181	8.65907	8.44885	8.75393	8.45284	8.87763	5.88341	6.33807	7.80919	8.1379
PtpAffx.9685.1.S1_at	POPTR_0001s38010	9.20064	5.8019	6.34762	6.62438	6.24496	7.92649	7.89726	7.71059	6.6959	7.16108
PtpAffx.97600.1.A1_at	POPTR_0009s01490	6.94527	4.12439	4.38256	4.60673	4.31666	6.77848	6.76979	5.79403	5.55939	5.47525
PtpAffx.97935.1.A1_at	POPTR_0006s29310	7.69949	5.98512	6.72037	6.90675	6.5164	6.51194	6.79402	6.81137	6.48983	6.71503
PtpAffx.9817.1.A1_at	POPTR_0006s15750	9.9931	7.01417	6.77614	7.05152	8.60129	7.00437	6.97564	6.83984	7.93146	7.57639
PtpAffx.99611.1.S1_s_at	POPTR_0013s05620	9.70812	8.18947	7.95567	8.13536	7.87996	8.23183	7.31268	6.79681	7.692	7.9891
PtpAffx.99750.1.S1_at	POPTR_0007s10810	7.86292	5.89908	5.47247	5.90959	5.93539	7.26382	6.02958	6.00798	6.02971	6.26784
PtpAffx.99859.1.A1_s_at	POPTR_0018s02460	8.57591	4.45084	4.41325	4.14458	4.03671	5.9039	4.29281	4.38569	4.69085	4.98828

## Sheet: ri-value
Expression values (log2) of CVGs in rice
Probe	Gene	Stem	Leaf	Root	Seedling	Shoot	Seed	Panicle	Spikelet	Mean Value
OsAffx.9749.1.S1_at	Os01g0957800	6.93549	4.48681	4.18213	4.88538	4.60411	4.08112	3.88257	3.82476	4.6103
OsAffx.7566.1.S1_at	Os12g0225900	9.1438	3.48963	9.02961	7.31577	6.32835	4.00761	6.24572	5.13808	6.33732
OsAffx.5170.1.S1_at	Os07g0101000	6.73791	5.30554	5.62324	5.52416	5.40407	5.68644	5.40762	5.17555	5.60807
OsAffx.5019.1.S1_at	Os06g0549300	10.6628	5.47703	10.3906	8.25413	7.9402	5.90896	4.88861	6.86593	7.54853
OsAffx.4469.1.S1_x_at	Os05g0361000	7.41976	6.60348	5.96461	6.15006	6.03056	6.12495	5.79768	6.58281	6.33424
OsAffx.3994.1.S1_at	Os04g0419700	10.3551	8.7312	5.16088	7.49801	8.08706	4.26756	7.43065	5.05898	7.07369
OsAffx.3581.1.S1_at	Os03g0732100	5.80369	4.77427	4.1054	4.81959	4.72969	4.24676	3.93459	4.40502	4.60238
OsAffx.3240.1.S1_s_at	Os03g0247900	11.2067	9.40784	11.0842	8.77311	9.88322	9.50967	9.67507	10.6378	10.0222
OsAffx.31826.1.S1_x_at	Os12g0406100	9.1842	7.35733	7.0056	7.47871	6.9961	6.96825	7.17228	7.49531	7.45722
OsAffx.31542.1.S1_x_at	Os12g0108100	11.3655	6.9726	9.16775	9.33752	8.45509	6.9424	7.5131	9.66837	8.6778
OsAffx.31336.1.S1_x_at	Os11g0577800	8.12651	4.69748	5.21928	6.63806	6.32123	5.18926	5.50135	5.50811	5.90016
OsAffx.31336.1.S1_at	Os11g0577800	8.01312	4.89285	5.33762	6.96285	6.56271	5.10377	5.8039	5.64439	6.04015
OsAffx.30829.2.S1_at	Os09g0418500	8.54117	6.51274	5.20903	6.05307	6.64127	4.9387	6.2557	7.98055	6.51653
OsAffx.3061.1.S1_x_at	Os02g0781000	10.3703	6.10687	7.26041	8.02865	7.83748	7.21757	7.8156	8.5349	7.89647
OsAffx.30049.1.S1_at	Os09g0441000	6.34308	4.47724	4.9979	5.1264	5.29919	4.76246	5.37983	5.74201	5.26601
OsAffx.28857.1.S1_at	Os07g0604400	7.75063	3.82645	5.67964	4.85411	4.74265	3.72455	3.73899	4.35102	4.83351
OsAffx.28180.1.S1_s_at	Os06g0704500	8.47086	5.59808	6.43829	6.97501	6.72755	7.40408	7.00981	7.34417	6.99598
OsAffx.27525.1.S1_x_at	Os06g0193200	10.3094	6.71346	7.27826	7.6435	7.96168	8.93257	7.25867	7.78257	7.98501
OsAffx.27525.1.S1_at	Os06g0193200	10.3681	6.96058	7.61729	7.88163	8.12176	8.92167	7.29682	7.92409	8.1365
OsAffx.27250.2.S1_at	Os05g0478300	8.57743	5.10646	6.26665	6.56597	6.22159	6.8223	8.17334	6.9153	6.83113
OsAffx.26339.1.S1_x_at	Os04g0430000	10.3208	6.24427	7.81494	8.78919	8.49036	8.29006	9.16032	8.34182	8.43147
OsAffx.25847.1.S1_at	Os04g0121100	4.98094	3.36378	3.22635	3.36707	4.12186	3.35399	3.78449	3.34046	3.69237
OsAffx.24785.1.S1_x_at	Os02g0716800	9.3744	6.65477	6.74145	7.41551	7.17636	7.10149	6.32328	8.67288	7.43252
OsAffx.24785.1.S1_at	Os02g0716800	8.80603	6.3345	6.43048	7.18876	7.05162	6.71323	6.24213	8.25008	7.1271
OsAffx.24174.1.S1_at	Os02g0186900	9.20089	8.02649	8.81042	7.25505	7.22766	5.72914	5.64148	9.15628	7.63093
OsAffx.23150.1.S1_at	Os01g0170300	9.09555	4.86133	8.38832	7.40323	6.90658	7.55923	8.60776	8.21132	7.62916
OsAffx.16792.1.S1_at	Os08g0118100	7.95385	5.43579	6.49891	6.01574	5.90474	6.82574	6.31382	6.48317	6.42897
OsAffx.15562.1.S1_s_at	Os06g0335500	9.89065	7.17992	7.90873	8.11364	7.80154	8.21322	7.07783	8.96504	8.14382
OsAffx.15187.1.S1_at	Os05g0587000	9.23106	3.84477	3.92372	7.67034	7.67979	6.03722	7.93432	6.03499	6.54453
OsAffx.14585.1.S1_s_at	Os05g0170300	10.2024	5.37085	7.20395	7.73073	7.29434	6.33299	9.13798	8.94051	7.77671
OsAffx.14314.1.S1_x_at	Os04g0563000	8.56247	5.80399	8.36518	7.81526	7.00924	4.48174	6.53429	7.37954	6.99397
OsAffx.14311.1.S1_s_at	Os04g0560600	9.02635	7.27725	5.46844	6.756	7.31743	5.1573	5.95989	4.62018	6.44785
OsAffx.13633.1.S1_s_at	Os04g0121100	8.35601	5.20248	3.87026	5.72446	6.48497	3.98154	7.39121	4.0845	5.63693
OsAffx.13633.1.S1_at	Os04g0121100	8.12136	4.79589	2.92266	5.46622	5.95186	3.51892	6.74702	3.76437	5.16104
OsAffx.12851.1.S1_at	Os03g0243900	7.09714	4.88043	6.2531	6.29436	6.31769	5.10461	4.57875	4.97399	5.68751
OsAffx.12825.1.S1_s_at	Os03g0211800	10.8244	8.34121	9.60993	9.64763	9.2149	7.99964	8.55019	8.85524	9.13039
OsAffx.12602.1.S1_at	Os02g0755000	10.4956	7.86276	9.71367	8.74175	9.13787	9.42331	8.6442	8.77863	9.09972
OsAffx.12565.1.S1_at	Os02g0726500	7.1452	3.8474	6.10553	5.84298	5.95914	6.4437	6.49303	5.26748	5.88806
Os.9943.5.S1_x_at	Os01g0689900	9.61386	8.73046	8.64178	8.1423	7.59329	8.06642	7.47102	9.17046	8.4287
Os.9893.1.S1_at	Os03g0234900	11.3823	4.43877	8.31723	9.50533	9.09311	2.80087	9.26845	5.93921	7.59316
Os.9839.1.S1_at	Os04g0430000	9.57349	5.9484	7.39733	8.50416	8.09593	7.76975	8.6981	7.72174	7.96361
Os.9731.1.S1_at	Os12g0554800	9.39718	5.28396	6.98053	8.33578	7.76927	8.22735	8.08031	7.89238	7.74585
Os.9727.1.S1_at	Os10g0512400	10.5391	7.76696	8.88342	8.14355	8.8119	8.00224	6.23979	9.08519	8.43402
Os.9709.2.S1_at	Os08g0160500	12.5888	7.11193	11.326	11.3641	10.9935	10.2614	8.08224	9.78037	10.1885
Os.9708.1.S1_at	Os06g0549300	11.612	5.90475	11.5058	10.0707	10.3094	5.48488	5.16725	7.98596	8.5051
Os.9615.1.S1_at	Os01g0842500	11.3359	5.67603	9.53699	9.57576	8.93966	5.70931	5.84554	7.76771	8.04837
Os.9605.1.S1_at	Os03g0859900	11.0197	5.53138	8.64316	8.27628	8.0457	5.93081	5.54558	9.84801	7.85508
Os.9524.1.S1_at	Os01g0652100	9.76422	4.26231	7.69821	9.30011	9.13386	8.14709	6.43842	6.39404	7.64228
Os.9514.1.S1_at	Os05g0140100	11.4876	4.25833	10.216	10.5268	10.2562	7.27706	8.27463	7.00248	8.66238
Os.9504.1.S1_at	Os07g0574800	13.1631	11.0527	12.285	12.1138	11.9899	11.7575	12.1055	12.3249	12.0991
Os.9330.4.S1_x_at	Os02g0626100	13.8336	9.36364	13.6514	12.8171	12.6348	11.6168	9.83062	13.6783	12.1783
Os.9330.1.S2_x_at	Os02g0626100	13.5505	8.79722	13.4317	12.5289	12.2668	11.3506	9.51467	13.4197	11.8575
Os.9330.1.S1_x_at	Os02g0626100	13.6321	7.79695	13.0479	11.1054	9.63858	10.4081	7.37055	13.3092	10.7886
Os.9293.1.S1_at	Os04g0476100	11.9417	9.62119	11.1571	10.4552	9.71207	9.14602	11.1511	10.9434	10.516
Os.9217.1.S1_at	Os05g0564400	11.1369	9.1232	10.3475	9.57397	10.1818	7.70107	9.88896	9.62528	9.69735
Os.9163.1.S1_at	Os07g0686900	7.66429	5.46213	6.94713	6.83467	6.394	5.08577	6.6907	5.19759	6.28454
Os.9037.1.S1_at	Os01g0694900	10.0815	7.5838	8.4626	9.04397	8.58275	7.37263	8.61974	8.36568	8.51408
Os.8963.1.S1_at	Os01g0323000	10.7421	4.57919	8.97088	8.74904	8.48678	8.205	8.73861	9.00447	8.43451
Os.8792.1.S1_at	Os12g0578500	10.2987	8.49597	9.70251	9.23957	9.0862	9.44798	8.8878	8.46327	9.20275
Os.8688.1.S1_a_at	Os07g0445600	10.2088	6.70499	8.74278	8.746	8.39885	8.73054	8.23085	8.46037	8.5279
Os.8633.1.S1_a_at	Os04g0629700	11.4973	6.55059	9.67375	10.0108	9.65927	6.12657	9.98736	9.74568	9.15641
Os.8591.1.S1_at	Os01g0799900	11.9792	10.2547	11.6727	10.8392	10.6805	9.96142	10.5288	11.4425	10.9199
Os.8481.1.S2_a_at	Os03g0237600	11.8516	9.94249	10.8587	10.879	10.6149	8.32302	9.92177	10.0705	10.3077
Os.8481.1.S1_a_at	Os03g0237600	9.80984	7.35652	8.56363	8.18668	7.13262	5.90876	6.88209	7.71674	7.69461
Os.8446.1.S1_at	Os09g0487200	9.44377	5.79506	5.10608	8.19294	7.52687	6.88542	8.40924	8.36291	7.46528
Os.8294.1.S1_at	Os02g0186500	12.1242	9.21538	11.2784	11.4564	11.2175	6.3705	11.1165	10.5201	10.4124
Os.8201.1.S1_x_at	Os12g0104700	10.4576	7.9335	8.99632	8.87245	8.70153	8.11113	8.21625	9.01128	8.7875
Os.8185.1.S1_s_at	Os04g0529800	10.1443	8.53995	9.33168	8.61389	9.03401	8.09431	8.4625	9.18752	8.92602
Os.8145.2.S1_at	Os03g0291800	12.1376	6.83498	9.63078	9.80858	9.26287	8.5751	8.64066	10.6181	9.43858
Os.8038.1.S1_at	Os02g0708400	12.1046	8.41519	11.1397	11.1286	10.8186	10.3423	10.7068	10.016	10.584
Os.8020.1.S1_at	Os06g0656500	11.9995	10.6125	11.0828	10.6858	10.7807	9.49121	8.12483	11.1019	10.4849
Os.7916.1.S1_at	Os01g0805900	13.6076	9.53633	12.0727	12.2154	11.9162	11.9872	12.4007	12.348	12.0105
Os.7832.1.S1_at	Os03g0121200	10.222	5.8578	9.73153	9.28362	9.28319	10.1943	8.02266	9.49416	9.01115
Os.7740.1.S1_at	Os03g0637600	11.1558	6.50654	10.0514	9.49381	8.84024	6.71814	6.32636	10.4564	8.69358
Os.7609.1.S1_at	Os05g0386800	13.1614	9.98359	12.4102	12.3819	12.1361	11.3051	10.7388	10.767	11.6105
Os.7594.1.S1_at	Os05g0499400	9.79632	5.576	7.87569	8.47962	7.89826	6.33083	4.82536	7.50964	7.28646
Os.7260.1.S1_x_at	Os03g0828500	7.4912	7.4757	5.57592	5.95462	6.47265	5.17256	6.58828	5.7732	6.31301
Os.7212.1.S1_at	Os10g0162400	11.2107	6.90135	8.77747	9.15628	8.72213	9.09288	10.5385	9.40787	9.2259
Os.7177.2.S1_a_at	Os04g0671900	11.6432	9.14766	9.40652	10.7017	10.2962	9.79504	11.4523	9.79102	10.2792
Os.7126.1.S1_at	Os01g0282800	13.4022	9.15641	12.6161	12.4556	12.2981	12.112	13.0498	12.7535	12.2305
Os.7097.2.S1_a_at	Os02g0720900	12.2392	9.90727	9.97632	11.046	10.8088	7.30846	5.13653	8.15316	9.32197
Os.6829.1.S1_at	Os12g0108100	10.3521	6.79387	8.8549	8.83932	8.38566	6.83709	7.60908	9.06086	8.34161
Os.6444.2.S1_x_at	Os10g0377400	10.8824	8.51298	9.22806	9.2583	9.12735	10.4953	9.30553	9.79156	9.57518
Os.6403.1.S1_at	Os02g0799300	12.2034	10.462	11.5749	10.955	10.8397	9.40688	11.6473	10.9692	11.0073
Os.6367.2.S1_x_at	Os01g0670800	9.549	8.07185	5.89245	7.70207	7.65897	7.77196	8.84597	6.73485	7.77839
Os.6367.1.S1_at	Os01g0670800	10.4366	9.0976	6.70272	8.72001	8.88597	8.55154	10.2494	7.7249	8.79609
Os.6367.1.S1_a_at	Os01g0670800	10.4217	8.43395	6.59603	8.20747	8.31759	8.43185	10.1077	7.45931	8.49695
Os.6363.1.S1_at	Os10g0524600	9.80959	7.28754	7.19163	8.15204	8.18605	9.75312	9.48986	9.41001	8.65998
Os.6313.1.S1_at	Os04g0613700	12.6926	7.17828	11.3863	11.4518	10.5354	7.3367	10.3242	9.47999	10.0482
Os.6291.1.S1_x_at	Os06g0691200	11.9822	4.59627	9.57296	9.54235	9.46093	10.0565	11.6187	11.4549	9.78561
Os.6291.1.S1_at	Os06g0691200	11.9678	5.22772	9.53745	9.53813	9.47227	9.98979	11.8053	11.5908	9.89116
Os.6279.1.A1_at	Os08g0531100	10.2019	6.39393	7.78903	8.30391	7.78757	6.50674	7.44108	8.86716	7.91142
Os.6258.1.S1_a_at	Os01g0856500	12.014	10.0053	10.9169	10.8128	10.4949	9.91437	10.6613	10.7679	10.6984
Os.6254.1.S1_at	Os02g0190500	9.40392	5.05254	7.36006	7.64665	7.51119	5.84744	8.32148	6.74143	7.23559
Os.6247.1.S1_at	Os09g0533900	12.6397	8.74377	11.2714	11.5766	11.2034	10.546	11.0735	11.4642	11.0648
Os.6089.1.S1_at	Os04g0229100	8.13273	5.66766	7.09493	6.29823	8.01126	4.69071	6.49922	6.0941	6.5611
Os.6011.1.S1_at	Os10g0317900	12.8198	8.0452	9.94093	11.021	10.8868	5.91017	7.74048	12.4993	9.85797
Os.5987.1.S1_at	Os05g0391200	11.6621	7.987	9.95864	10.2166	9.64233	8.99589	9.19934	9.54287	9.6506
Os.5843.1.S1_at	Os06g0681600	11.0623	6.98909	10.8213	10.183	10.4239	4.11189	5.97416	9.71411	8.65996
Os.57570.1.S1_at	Os03g0351400	4.12215	2.7479	3.03323	2.95604	2.89971	2.93175	2.77419	2.54601	3.00137
Os.5746.1.S1_at	Os03g0775200	11.1945	7.88952	10.2891	9.7989	9.45238	9.23243	9.23264	9.31887	9.55105
Os.57396.1.S1_at	Os03g0817500	7.37776	4.05176	6.69052	5.45867	5.31704	4.69698	4.37377	5.03747	5.3755
Os.57090.1.S1_at	Os03g0291200	9.32442	4.25706	5.75193	5.36569	5.23356	4.45101	4.73254	4.7079	5.47801
Os.56957.1.S1_at	Os08g0443800	5.91002	3.52512	4.85811	3.54021	4.13972	4.15471	3.55445	4.69371	4.29701
Os.56528.1.S1_at	Os05g0501400	7.69142	6.6693	4.75929	5.29043	7.11134	4.77494	7.35496	7.43326	6.38562
Os.56337.1.S1_at	Os11g0297800	9.20068	4.0235	8.575	8.16441	8.28026	4.52064	8.57271	7.08248	7.30246
Os.56331.1.S1_at	Os08g0514100	6.50958	3.94863	5.57052	4.64787	4.55866	5.06049	5.04177	4.52299	4.98256
Os.56166.1.S1_at	Os12g0108000	6.57487	4.11012	5.3681	4.88494	4.61269	3.94052	3.90276	4.35672	4.71884
Os.55383.1.S1_x_at	Os04g0165000	9.01296	5.50402	5.33529	7.46367	6.88087	5.50791	5.03029	5.3855	6.26506
Os.55383.1.S1_at	Os04g0165000	7.55301	3.7028	3.86624	5.93685	5.87313	3.42358	3.92714	3.6695	4.74403
Os.55206.1.A1_at	Os02g0812000	6.27621	4.43968	5.40645	4.61788	4.81532	6.03098	4.2155	4.10423	4.98828
Os.54960.1.S1_at	Os05g0319700	8.91233	4.4353	6.95579	6.672	5.98303	5.5955	6.83511	6.76418	6.51915
Os.54812.1.S1_at	Os09g0530200	7.98066	3.37521	4.37363	5.22561	5.6517	4.00903	7.75179	6.50468	5.60904
Os.54563.1.S1_at	Os03g0605300	9.14077	7.04079	7.62851	8.30796	8.23331	8.25964	7.61425	7.50319	7.96605
Os.54389.1.S1_at	Os11g0569800	5.49621	3.34378	3.86428	3.12601	3.66032	3.29457	3.67335	3.61038	3.75861
Os.53958.1.S1_at	Os05g0101600	9.56824	9.56059	5.8667	7.49492	8.03748	8.32654	7.88502	8.33479	8.13429
Os.53950.1.S1_at	Os05g0563000	10.1472	3.45571	6.62681	7.6151	7.45231	3.62627	4.53868	8.79584	6.53223
Os.5391.1.S1_at	Os05g0494000	12.131	10.0945	12.121	10.9924	10.8616	10.5091	10.2532	11.9748	11.1172
Os.53814.1.S1_at	Os09g0127300	9.21315	4.71897	8.44035	8.06075	8.13607	4.73848	4.08438	6.43769	6.72873
Os.53812.1.S1_at	Os03g0413400	10.3765	8.23456	8.95187	8.70061	8.68122	8.59739	7.74715	8.51775	8.72588
Os.53798.1.S1_at	Os07g0100600	5.998	4.54542	4.53845	4.87132	5.13266	4.43674	4.7585	4.58767	4.8586
Os.53356.1.S1_at	Os03g0359600	4.92422	2.63396	3.67403	2.96845	2.86111	2.73639	2.7629	2.93024	3.18641
Os.53208.1.S1_at	Os09g0471800	7.5419	7.08151	6.3355	4.73932	5.00925	3.55132	4.29311	7.05847	5.7013
Os.52815.1.S1_at	Os06g0104200	6.88505	4.5376	5.75811	5.28689	4.93843	5.37534	5.54837	4.70886	5.37983
Os.52780.1.S1_at	Os05g0169200	7.1095	4.98612	5.5192	5.28616	5.61343	6.40365	5.73115	6.24285	5.86151
Os.52664.1.S1_at	Os02g0702400	8.25167	6.3877	6.43958	7.11449	7.27459	5.31029	7.78238	6.10844	6.83364
Os.52645.1.S1_at	Os06g0284200	9.50945	5.28587	8.35466	7.94995	7.63658	6.68	6.53151	7.21754	7.39569
Os.52621.1.S1_x_at	Os12g0638200	8.05008	5.71664	4.42261	7.8272	7.19166	6.41546	7.35482	7.38778	6.79578
Os.52621.1.S1_at	Os12g0638200	7.85267	5.88792	5.14006	7.01576	6.54013	6.24096	6.07414	7.06633	6.47725
Os.52482.1.S1_at	Os07g0551700	10.6717	4.64115	7.80649	9.13504	9.18664	8.9186	5.26313	4.62506	7.53098
Os.52460.1.S1_at	Os06g0338200	10.0162	6.91588	8.46463	8.23162	8.97998	5.93029	5.77344	6.06938	7.54768
Os.52438.1.S1_at	Os05g0435800	9.40154	7.15621	7.87971	9.04435	8.5547	7.0565	6.49349	8.05186	7.95479
Os.52091.1.S1_at	Os10g0550500	8.9642	4.9114	4.57689	7.62179	6.93471	3.99074	4.91107	4.63852	5.81866
Os.51943.1.S1_at	Os05g0462500	10.2167	6.89505	9.38836	8.60531	8.5113	8.34861	8.09057	9.38722	8.68039
Os.5194.2.S1_at	Os01g0883900	8.33265	5.14858	7.78319	7.23522	7.02196	7.94687	6.93887	6.37328	7.09758
Os.5194.1.S1_x_at	Os01g0883900	12.0686	9.05804	11.3768	10.9974	10.8002	11.6984	10.9469	10.3722	10.9148
Os.51692.1.S1_at	Os06g0234600	9.95703	3.79771	5.97762	5.25523	5.34255	3.9132	3.91175	8.5587	5.83922
Os.51662.1.S1_at	Os04g0393900	8.51036	6.34397	7.998	7.19161	7.00334	7.35605	7.72914	7.77279	7.48816
Os.51225.1.S1_at	Os04g0127300	8.71305	5.99977	5.00651	5.91647	6.35823	5.47942	6.84418	5.21293	6.19132
Os.51174.1.S1_at	Os03g0239000	10.5186	4.94378	6.17483	9.27488	9.02949	6.35216	10.5045	8.87296	8.2089
Os.51125.1.S1_at	Os04g0689900	8.92117	4.7714	6.25662	6.31914	6.77743	5.84837	6.97474	5.52282	6.42396
Os.51071.1.A1_at	Os12g0638200	7.19591	5.41851	4.13874	7.12696	7.12686	5.11428	7.02499	6.14458	6.16135
Os.51049.1.S1_at	Os05g0458600	9.74869	3.93389	6.38132	9.3646	9.2056	4.41953	5.52355	8.39611	7.12166
Os.51034.2.S1_at	Os06g0207500	8.85712	5.93182	7.28601	7.60048	7.86994	8.31681	8.76773	7.25408	7.7355
Os.51034.1.S1_at	Os06g0207500	7.22305	4.91026	5.62629	5.54194	5.59296	6.36995	5.93431	5.78394	5.87284
Os.5099.1.S1_at	Os10g0536700	11.5541	4.71573	10.4546	9.84177	8.74673	7.50026	8.96813	4.89698	8.3348
Os.50896.1.S1_at	Os01g0882800	8.45697	7.66412	8.23175	8.14205	8.09304	4.17958	7.00653	6.56816	7.29278
Os.50522.1.S2_at	Os02g0720900	7.49758	5.75652	5.94728	6.4021	6.39911	4.85485	4.01082	3.90105	5.59616
Os.50522.1.S1_at	Os02g0720900	8.22736	6.98628	6.65199	7.22866	6.68494	5.44608	4.60964	4.79938	6.32929
Os.50505.2.S1_at	Os04g0505400	7.1361	4.76938	5.65168	5.59062	5.57372	6.76497	6.39748	5.37755	5.90769
Os.50350.1.S1_at	Os03g0356582	8.02037	5.67206	6.46503	6.85551	6.40235	4.57571	6.60263	4.87729	6.18387
Os.50300.1.S1_s_at	Os06g0304600	9.12792	5.74854	7.671	8.37557	7.99456	3.74128	3.9847	6.24092	6.61056
Os.50300.1.S1_at	Os06g0304600	8.68585	5.44977	6.97438	7.60824	6.98966	4.74999	4.08786	6.12342	6.33365
Os.50292.1.S1_at	Os02g0229400	10.8527	9.6448	8.17804	9.42066	9.31612	5.87318	8.30071	8.88817	8.80929
Os.50280.1.S1_at	Os04g0530900	9.84149	8.54684	8.13305	9.22387	8.98195	8.89298	7.99483	8.2643	8.73491
Os.50276.1.S1_at	Os05g0582100	11.8336	8.70364	10.4186	10.2752	9.75608	8.08621	8.89645	10.0979	9.75845
Os.5016.1.S1_at	Os03g0757900	11.8771	8.64379	11.0886	10.6194	10.8767	10.9186	9.79561	10.3293	10.5186
Os.50054.2.S1_at	Os06g0131700	8.88219	4.84116	6.47924	6.13968	6.75971	3.42358	4.07454	5.69072	5.78635
Os.50054.1.S1_x_at	Os06g0131700	10.0035	5.99025	8.55079	8.06866	8.31378	4.1911	4.4312	7.5278	7.13463
Os.4987.1.S1_at	Os04g0223300	10.002	5.43234	7.40709	7.37173	7.97854	5.32405	6.84646	5.18679	6.94363
Os.49830.1.S1_at	Os08g0151300	7.77255	3.43597	5.1638	4.60826	4.7642	3.16711	3.16536	6.59689	4.83427
Os.49689.1.S1_at	Os08g0441500	6.10642	3.65988	5.57585	5.94686	4.47685	3.65311	4.97797	5.3887	4.97321
Os.49675.1.S1_at	Os05g0332300	11.3294	8.36508	8.11435	10.4914	9.46161	7.96103	10.6661	9.43343	9.4778
Os.49559.1.S1_at	Os08g0505200	11.4647	7.95246	9.41265	9.26729	8.76047	8.55609	9.62988	9.52596	9.32118
Os.49369.1.S1_at	Os06g0634500	11.6975	7.3908	9.65714	10.1773	9.43499	8.718	9.35684	9.11394	9.4433
Os.49171.1.A1_at	Os01g0171000	7.82424	6.46477	5.89628	6.84645	6.54522	6.48578	7.57575	6.46818	6.76333
Os.49145.1.S1_at	Os03g0397700	10.8454	9.01284	9.43833	9.86802	9.7933	7.44772	9.12872	9.24008	9.3468
Os.49144.1.S1_s_at	Os03g0397700	10.859	8.99651	9.03108	9.78705	9.76954	5.05899	9.0561	9.07322	8.95394
Os.49127.1.S1_at	Os09g0463300	10.6978	7.79654	7.85342	8.87707	8.7266	8.90669	10.3818	9.57967	9.10245
Os.4857.1.S1_at	Os03g0837100	12.2399	8.07343	10.9755	11.0762	10.7013	11.0026	10.3403	10.218	10.5784
Os.48101.1.S1_at	Os04g0640700	12.1301	5.26835	10.3141	11.4494	11.1918	8.57342	10.8743	9.68601	9.93594
Os.47745.1.S1_at	Os12g0194900	10.15	7.33385	8.29377	9.59524	8.22384	4.49512	8.22522	9.34956	8.20833
Os.47625.1.A1_s_at	Os05g0135500	12.2867	6.57912	11.3439	11.1716	11.2775	4.05248	4.20724	9.3932	8.78897
Os.47418.1.S1_a_at	Os02g0833900	10.834	3.85983	8.0033	9.02643	9.29965	8.31986	7.76303	8.54808	8.20678
Os.47330.1.S1_at	Os02g0783000	9.02425	4.78793	5.37859	7.13267	6.929	5.20249	7.38442	6.59688	6.55453
Os.46898.1.S1_at	Os10g0456600	9.4995	6.99108	7.74553	7.25345	7.44087	7.4877	7.95817	7.61761	7.74924
Os.46690.1.S1_x_at	Os10g0389800	11.1692	8.25218	10.4528	9.38766	9.24303	9.22658	9.87912	10.3845	9.74938
Os.45929.1.S1_at	Os05g0413200	13.5882	7.28044	12.5458	11.4561	11.5402	9.20139	11.8729	12.4583	11.2429
Os.45894.1.S1_x_at	Os01g0283600	8.93498	5.67622	3.89128	4.197	4.59362	3.8021	4.21767	4.19184	4.93809
Os.45894.1.S1_at	Os01g0283600	7.31734	2.58652	2.45367	2.93968	2.84335	2.59863	2.7316	2.60009	3.25886
Os.44810.1.S1_at	Os06g0128100	6.90466	5.13796	6.17952	5.47474	5.12514	5.58098	5.11223	6.15332	5.70857
Os.44546.1.A1_x_at	Os07g0129700	10.3498	5.71463	9.36034	7.49407	6.59554	8.9028	9.28598	7.83645	8.19245
Os.4314.1.S1_at	Os06g0132100	12.0579	10.3687	11.5161	10.809	10.6197	11.1398	10.1644	11.5937	11.0337
Os.42801.1.S1_at	Os07g0618400	7.98368	5.58704	7.15239	7.00491	6.4272	4.3972	6.89085	4.61264	6.25699
Os.42406.1.S1_at	Os01g0853700	9.6293	8.85151	8.06473	8.05458	8.09148	7.88423	9.54029	8.57377	8.58624
Os.41641.1.S1_x_at	Os01g0694900	10.1557	6.98209	8.43013	8.69883	7.89965	7.07419	7.78813	8.48866	8.18967
Os.4079.2.S1_a_at	Os06g0234200	11.3755	7.89913	7.7721	9.55203	9.50164	7.55973	8.78506	9.6469	9.01151
Os.4079.1.S1_a_at	Os06g0234200	12.25	9.13841	9.05954	10.8199	10.761	8.85269	10.0743	10.6877	10.2054
Os.4022.1.S1_at	Os02g0312600	11.0221	7.36406	10.2383	9.10381	8.68136	7.31501	7.55808	7.41521	8.58724
Os.38580.1.S1_at	Os07g0166700	9.09063	5.70153	6.09128	7.87406	7.28328	5.83048	7.15885	7.84866	7.10985
Os.38245.1.S1_at	Os01g0329900	8.96094	5.0393	5.72432	8.33496	7.81777	3.9377	6.9151	6.918	6.70601
Os.37902.1.S1_at	Os03g0416200	12.1914	5.76165	9.72762	9.72697	9.35776	3.88835	5.48065	11.6426	8.47213
Os.37692.1.S1_at	Os07g0634600	7.17557	3.52719	6.39872	6.39263	6.43374	6.53561	5.54115	5.71299	5.9647
Os.37549.1.S1_at	Os11g0147800	8.58517	7.07819	7.7913	7.68259	7.25672	7.30065	8.57175	6.24499	7.56392
Os.35919.1.S1_s_at	Os03g0817800	11.9849	5.16075	9.79883	10.3622	10.2117	3.9879	10.6736	10.167	9.04336
Os.35858.2.S1_x_at	Os01g0631700	10.3026	7.34351	8.3457	9.65185	8.87278	10.1918	10.0345	8.84096	9.19796
Os.35653.1.S1_a_at	Os01g0750000	10.6414	6.87473	8.61578	10.5307	10.1078	8.10408	9.8457	7.7226	9.05535
Os.35603.1.S1_at	Os01g0880400	8.62134	7.15583	8.0426	7.00031	7.44401	5.99193	7.26691	7.59591	7.38986
Os.34987.1.A1_a_at	Os05g0472200	8.78913	7.15115	7.302	7.73174	7.41827	5.67399	6.54173	6.44494	7.13162
Os.34310.1.S1_at	Os01g0827300	9.11291	4.15327	8.95615	8.17916	7.86883	4.09571	4.01819	5.78964	6.52173
Os.34249.2.S1_x_at	Os01g0753500	9.21588	7.54257	6.0566	7.03295	6.99715	6.86825	7.8426	7.55268	7.38859
Os.34249.2.S1_at	Os01g0753500	8.38568	6.99274	5.64306	6.48064	6.4162	6.28048	7.38574	6.65385	6.7798
Os.34249.1.S1_at	Os01g0753500	10.4452	9.03329	6.9231	8.56054	8.33034	7.87774	9.56635	8.64706	8.67295
Os.34126.1.S1_at	Os01g0926400	9.93085	5.81586	8.99821	8.42364	8.33747	9.22367	8.50584	8.6825	8.48976
Os.33605.2.S1_x_at	Os01g0703300	10.6145	5.62972	7.35835	7.76245	7.44289	6.21899	5.51948	8.95113	7.43719
Os.3356.1.S1_at	Os10g0389800	10.8003	8.4057	10.1149	9.49547	9.60992	9.2879	10.0898	10.1274	9.74142
Os.33391.2.S1_x_at	Os01g0756700	7.42716	3.78295	4.03951	3.71832	3.77297	3.94434	4.1368	4.07541	4.36218
Os.33391.1.S1_at	Os01g0756700	8.00736	2.89622	3.06222	2.87643	2.80088	2.86659	3.43599	2.79959	3.59316
Os.33370.1.S1_at	Os02g0245800	4.73113	3.14337	2.78081	3.38503	3.41439	3.02394	3.1069	2.94539	3.31637
Os.32267.1.S1_at	Os01g0769700	11.5275	7.628	10.3536	10.034	10.3889	9.88913	10.5643	10.2166	10.0752
Os.32248.2.S1_x_at	Os01g0195200	9.87967	4.51725	7.36349	8.38573	7.76618	7.78158	9.52931	8.43529	7.95731
Os.32248.1.S1_a_at	Os01g0195200	9.99678	6.35138	7.77277	8.69034	8.43398	8.24873	9.97589	8.55206	8.50274
Os.32160.2.S1_x_at	Os01g0727100	7.2664	3.60928	5.26384	5.51207	5.38346	5.55133	4.64197	4.28509	5.18918
Os.32160.1.S1_at	Os01g0727100	6.7805	2.9407	4.62499	5.5574	5.74688	5.11803	4.35758	3.57754	4.83795
Os.3206.1.S1_at	Os10g0467800	12.4827	6.94211	10.7513	10.4309	10.1143	7.78544	6.88265	12.0654	9.68185
Os.28433.5.S1_x_at	Os01g0795400	8.50758	5.89577	5.77914	7.24897	7.88526	6.62826	5.04451	7.69379	6.83541
Os.28433.4.A1_at	Os01g0795400	6.89833	5.17278	5.11196	5.9165	6.22144	5.4907	5.04217	5.82581	5.70996
Os.28030.1.S1_s_at	Os06g0696400	12.1495	4.29848	10.8132	11.3873	11.2997	11.9996	10.2079	9.47063	10.2033
Os.27822.2.S1_s_at	Os04g0563000	6.95765	5.50355	6.48534	5.62443	5.61989	5.63368	4.96179	6.11881	5.86314
Os.27822.2.S1_at	Os04g0563000	6.39566	4.66873	6.12196	5.04162	5.21092	4.76091	4.9864	5.7817	5.37099
Os.27822.1.A1_at	Os04g0563000	9.48165	6.79872	9.33357	8.97249	8.14937	5.67124	7.80736	8.36466	8.07238
Os.27683.2.S1_s_at	Os03g0247900	8.35409	5.96412	8.09551	5.26698	6.13415	6.70408	5.67018	8.00298	6.77401
Os.27550.1.S1_at	Os07g0160600	11.4019	7.27235	10.5495	9.7917	9.91942	9.43868	8.44888	10.3481	9.6463
Os.27469.2.S1_at	Os01g0191300	8.8025	7.18543	6.94048	7.62263	7.31922	5.45716	6.12417	7.71096	7.14532
Os.27469.1.S1_a_at	Os01g0191300	8.04437	6.08905	6.20438	6.29448	5.65475	5.08345	4.99153	7.1378	6.18747
Os.27465.1.S1_at	Os03g0300900	11.3446	9.32672	10.6558	10.4808	10.4772	8.75244	9.65065	10.2482	10.1171
Os.27301.1.S1_at	Os06g0153200	11.3961	6.24016	9.23068	8.52113	8.37175	6.47848	8.43275	8.91181	8.44785
Os.27019.1.S1_at	Os04g0513900	8.57076	6.99838	5.67586	7.17159	7.82146	4.19609	6.70549	7.11736	6.78212
Os.26536.1.S1_at	Os07g0506600	10.0046	5.77514	7.09576	7.83298	7.54178	7.96712	7.37067	9.33403	7.86526
Os.26152.2.S1_x_at	Os01g0629900	9.62565	6.74784	8.91251	7.76209	7.40779	9.33725	8.09485	7.90835	8.22454
Os.26152.1.S1_at	Os01g0629900	10.3842	7.56558	9.61339	8.56723	8.67765	10.2272	9.15024	8.54339	9.09111
Os.26152.1.S1_a_at	Os01g0629900	10.4198	7.83678	9.77949	8.77085	8.81005	10.3817	9.14876	8.78307	9.24131
Os.26079.1.S1_at	Os02g0739400	11.6371	8.23046	10.9596	9.49746	10.1681	9.68665	7.82106	10.329	9.79119
Os.25899.1.S1_a_at	Os01g0709500	10.246	7.58788	9.96783	10.0909	9.35111	9.38194	9.0975	7.8118	9.19187
Os.25559.1.S1_at	Os12g0204500	11.5528	8.41343	7.8379	8.97881	9.0144	5.72415	6.99504	10.8134	8.66623
Os.25444.1.S1_at	Os02g0781000	9.82948	5.63981	6.90822	7.75574	7.76213	6.74477	7.95378	8.158	7.59399
Os.25153.1.S1_at	Os10g0144700	9.0648	7.22458	4.83835	4.81887	6.15209	4.77051	4.27785	4.44529	5.69904
Os.24780.1.A1_a_at	Os06g0687400	9.42768	8.44482	8.36339	8.01829	8.19731	8.2108	8.55321	8.09999	8.41444
Os.24613.1.S1_at	Os12g0169100	10.3906	5.40416	8.50932	9.00108	8.4861	7.59806	9.8576	8.61338	8.48254
Os.24495.2.S1_x_at	Os03g0413100	9.22545	7.58287	7.67659	7.87591	7.81334	7.33751	5.70834	7.37771	7.57472
Os.24495.1.S1_at	Os03g0413100	10.2649	8.81438	9.02832	9.33546	9.4117	8.72608	8.42391	8.59696	9.07521
Os.2448.1.S1_at	Os02g0120800	11.9774	7.14718	11.4562	11.44	11.2463	10.6216	11.6321	11.0012	10.8152
Os.24364.1.A1_s_at	Os02g0755000	10.1435	7.48356	9.26719	8.24445	9.04311	8.82461	8.50098	8.22562	8.71662
Os.24364.1.A1_at	Os02g0755000	9.92607	7.52618	9.18221	8.50321	9.17481	8.9361	8.61759	8.3306	8.7746
Os.23678.1.A1_at	Os12g0406100	8.55872	7.17021	6.34726	7.12047	6.91196	6.38656	6.94645	6.94495	7.04832
Os.2358.1.S1_at	Os08g0466200	6.29787	3.59078	3.63845	3.3076	3.82742	3.3955	4.04205	4.4192	4.06486
Os.22917.1.S1_at	Os06g0196700	9.87814	6.59117	8.8366	8.74145	7.9662	9.43539	8.90859	8.60937	8.62086
Os.22909.1.S1_at	Os03g0314200	11.9203	8.98369	10.7044	10.0981	9.99128	9.56873	9.62884	10.1371	10.1291
Os.22732.1.A1_at	Os06g0488600	8.77628	8.00009	7.74732	7.98242	7.29178	5.90367	7.33453	7.66158	7.58721
Os.22665.1.S2_at	Os03g0109400	11.1539	9.06511	8.94413	10.2993	9.70203	9.09414	10.8694	8.39371	9.69022
Os.22635.1.S1_s_at	Os10g0180000	10.5919	8.2748	9.64386	9.15022	9.06768	8.14071	8.15266	9.04618	9.0085
Os.22627.1.S1_at	Os03g0788600	11.5969	5.51815	10.6324	9.53785	9.91977	8.42992	9.18321	10.84	9.45727
Os.21896.1.S1_at	Os10g0477100	11.3799	8.74878	10.0255	10.3267	10.5093	11.3687	10.6131	9.22243	10.2743
Os.21183.1.S1_at	Os11g0658800	10.033	6.17796	8.7634	8.64133	8.38783	8.79064	8.03115	8.215	8.38003
Os.21068.2.S1_x_at	Os03g0165300	8.98006	8.41796	7.8747	7.83386	7.65541	6.70465	5.6017	8.58358	7.70649
Os.2075.1.S1_at	Os01g0296700	8.79187	3.38918	7.88044	8.19673	7.73378	8.29408	5.50925	7.10074	7.11201
Os.20616.2.S1_x_at	Os01g0533500	9.08461	7.19798	6.77994	7.09448	6.72851	6.07842	7.52055	6.14606	7.07882
Os.20616.1.S1_at	Os01g0533500	9.34824	7.63806	7.06912	7.67299	7.16943	6.28658	8.63598	6.31824	7.51733
Os.20525.1.S1_at	Os02g0109800	11.3175	9.41431	10.1903	9.9664	9.70872	10.2337	10.274	10.5378	10.2053
Os.20425.2.S1_x_at	Os12g0443600	12.6777	9.67226	10.8136	11.3186	10.8848	11.4476	11.2463	11.0183	11.1349
Os.20425.2.S1_at	Os12g0443600	11.6896	8.95437	9.95425	10.285	9.97919	10.7628	10.4541	10.099	10.2723
Os.20425.1.S1_at	Os12g0443600	11.0774	6.81319	8.11767	8.62277	8.02372	8.65528	8.21725	8.37088	8.48727
Os.20406.1.S1_a_at	Os02g0725300	8.98411	7.03004	7.29458	7.24031	7.17711	6.50501	8.91922	6.37843	7.4411
Os.1986.1.S1_at	Os01g0738300	7.6254	3.20772	6.16542	6.4478	6.12173	6.21776	7.38818	5.33548	6.06369
Os.19586.1.S1_at	Os12g0231000	8.57862	7.95	4.34271	8.4985	8.56409	4.52147	4.2227	7.30753	6.7482
Os.19377.1.S1_at	Os05g0354400	10.83	8.71049	9.47819	9.8417	9.5928	8.73337	10.5861	8.85021	9.57785
Os.19283.1.S1_s_at	Os03g0189600	9.44143	5.3282	5.41061	7.09967	7.63818	6.06931	7.60632	7.95475	7.06856
Os.19190.3.A1_a_at	Os03g0329700	9.63554	8.98737	8.08908	7.82894	8.13422	5.77328	7.08864	7.81137	7.91855
Os.18954.1.S1_at	Os04g0570800	11.2811	8.29378	10.8882	9.88678	10.0731	10.6305	8.89075	10.5953	10.0674
Os.18891.1.S1_at	Os03g0817900	11.589	9.42339	9.84617	10.0092	9.80527	9.49665	10.4332	10.3426	10.1182
Os.18770.1.S1_at	Os09g0428000	9.88611	7.87525	9.87454	8.85853	8.92784	6.96854	8.7236	8.88523	8.74995
Os.18736.1.S1_at	Os01g0926700	13.0726	7.44916	11.111	10.5391	10.4672	8.34247	8.07351	11.8079	10.1079
Os.18724.2.S1_x_at	Os01g0750300	12.6157	6.78147	10.4111	9.69503	9.12044	7.42595	6.88291	12.089	9.37769
Os.18724.1.S1_at	Os01g0750300	12.6298	6.35703	11.0148	10.4508	10.2421	7.10398	7.42261	12.3373	9.69479
Os.18724.1.S1_a_at	Os01g0750300	12.667	6.49214	10.2767	9.54691	9.26018	6.45499	6.8546	12.1244	9.20962
Os.18421.1.S1_a_at	Os03g0108300	11.4276	4.57812	5.22743	10.9014	10.4987	4.92489	7.74589	8.62456	7.99108
Os.18316.1.S1_at	Os11g0445300	8.40175	7.13848	7.55886	6.96986	6.74466	6.94301	6.3368	8.07101	7.27055
Os.18235.1.S1_at	Os04g0448300	10.5039	8.17859	8.63719	9.46288	8.71264	4.51291	4.51192	8.49276	7.8766
Os.18217.1.S1_s_at	Os07g0634600	11.1212	7.57458	10.7553	10.5452	10.2726	10.5257	9.4724	9.77257	10.0049
Os.18003.1.S1_s_at	Os02g0726500	6.51421	3.58174	5.45114	5.4354	5.84918	5.80963	6.34436	4.99567	5.49767
Os.18003.1.S1_at	Os02g0726500	8.03803	4.488	6.83425	6.98825	7.18103	6.87201	7.71506	5.89856	6.7519
Os.18001.3.S1_x_at	Os01g0631100	11.1824	7.83575	9.19628	9.27507	8.61043	8.54453	8.41236	8.98494	9.00522
Os.18001.2.S1_x_at	Os01g0631100	11.8363	8.21535	9.79309	9.74936	9.14933	8.87419	8.87476	9.52918	9.5027
Os.18001.1.S1_at	Os01g0631100	11.3746	8.12381	9.08553	9.17337	8.6896	8.02176	7.71445	8.71291	8.86201
Os.17812.1.S1_x_at	Os10g0196100	9.3085	8.88793	6.24839	8.69541	8.15655	5.2993	6.14329	8.49949	7.65486
Os.17812.1.S1_at	Os10g0196100	9.63332	9.19845	6.49272	9.03596	8.35971	4.37627	6.45313	8.73161	7.78515
Os.17663.1.S1_at	Os01g0868900	11.8544	4.39402	6.49849	11.2392	11.266	6.48525	8.84053	7.06211	8.455
Os.17509.1.S1_at	Os02g0738600	8.65237	5.5959	7.72751	6.37504	6.66504	5.01412	4.3097	7.5441	6.48547
Os.1726.1.S1_at	Os01g0285300	10.0086	6.22425	7.87493	8.60012	8.58161	5.07366	6.56358	6.40136	7.41601
Os.17250.1.S1_x_at	Os10g0469900	10.4255	8.76951	8.67407	9.47603	9.00765	6.92876	8.34732	9.95549	8.94805
Os.17250.1.S1_at	Os10g0469900	10.4552	8.868	8.47074	9.57105	9.2034	5.0172	8.29639	9.92108	8.72538
Os.17189.1.S1_at	Os05g0516800	10.8468	7.52416	9.52746	10.4069	10.1681	9.26375	9.88265	9.45053	9.63379
Os.16809.1.S1_at	Os09g0272300	10.0203	7.51987	7.78337	8.27963	7.99388	9.06305	9.40863	9.03548	8.63803
Os.16807.1.S1_at	Os08g0249100	8.60796	6.58903	5.91092	6.86608	6.27256	5.15724	5.4679	5.75899	6.32883
Os.15803.1.S1_at	Os02g0732200	10.8637	6.62283	9.93461	9.41896	9.45585	9.44353	10.0175	8.94396	9.33761
Os.15713.1.S1_a_at	Os04g0505200	12.1064	7.45116	11.0292	11.1364	11.3001	11.0471	11.3925	10.5248	10.7485
Os.153.1.S1_at	Os05g0499300	11.9861	3.39978	11.6312	11.0371	9.76002	5.16928	6.11379	6.42064	8.18973
Os.15008.1.S1_at	Os05g0429400	10.0164	7.69796	9.70998	8.76656	8.45601	8.56558	9.06526	9.3191	8.9496
Os.14979.1.S2_at	Os03g0808100	6.95277	4.5872	4.56698	5.16331	5.14921	4.60259	4.71729	4.88668	5.07825
Os.14853.1.S1_at	Os08g0112500	10.629	9.0589	9.90301	9.59555	9.20007	9.04298	9.53881	9.70031	9.58357
Os.14197.1.S1_at	Os10g0533150	8.99056	5.241	3.74187	8.3152	8.32918	6.86026	7.69189	6.08533	6.90691
Os.14126.1.S1_at	Os03g0640800	9.44143	7.10975	8.35533	8.42018	7.48633	7.48764	9.27489	5.98793	7.94544
Os.13708.1.S1_at	Os03g0246500	12.363	7.72896	12.2068	11.3754	11.498	9.85306	11.3008	11.3647	10.9613
Os.12990.1.S1_x_at	Os03g0719000	11.1115	5.00431	10.195	9.63344	8.93051	4.87616	4.23598	5.5662	7.44414
Os.12964.1.A1_s_at	Os03g0351400	9.95835	7.57365	8.84346	9.12126	8.84399	8.42797	8.47794	7.1359	8.54782
Os.12780.1.S1_at	Os08g0113100	13.474	9.27024	12.6908	12.4246	11.769	11.5432	11.1096	12.736	11.8772
Os.12703.1.S1_at	Os03g0197100	13.0816	11.3422	6.68376	12.0348	10.8624	4.4026	12.3886	12.7629	10.4448
Os.12646.1.S1_at	Os01g0869900	11.0928	9.24655	9.74214	9.86822	9.46697	8.9569	10.3462	10.3392	9.88236
Os.12475.1.S1_s_at	Os05g0447200	11.2172	8.88133	8.76141	8.44622	8.0613	6.5837	8.18279	8.34433	8.55978
Os.12399.1.S1_at	Os09g0494200	12.3572	9.1878	11.4756	11.2419	11.0901	9.85462	10.3119	11.2311	10.8438
Os.12346.1.S1_at	Os01g0842400	11.8148	4.58823	7.92338	9.89746	9.39463	4.81263	5.93689	5.75357	7.51521
Os.12288.1.S1_at	Os08g0237000	12.3758	8.45428	12.1749	11.7677	11.8864	10.4059	8.40725	10.1201	10.699
Os.12201.1.S1_at	Os09g0451000	12.7813	10.4068	10.2232	11.6286	12.3253	7.90328	10.3004	9.01119	10.5725
Os.1215.1.S1_at	Os04g0447800	8.9911	3.39343	7.38011	7.92689	7.73423	3.92555	5.83838	5.75448	6.36802
Os.11762.2.S1_x_at	Os08g0564300	8.67344	6.50627	7.90657	7.40367	7.21133	7.65286	6.53213	8.07822	7.49556
Os.11691.1.S1_at	Os05g0426400	11.7053	8.15391	9.02064	10.1255	9.67345	6.77009	8.19917	11.0805	9.34107
Os.11623.1.S1_a_at	Os10g0341700	10.7667	9.22861	10.0215	9.87638	9.67573	8.95917	10.0283	8.53545	9.63648
Os.11563.1.S1_at	Os11g0661600	7.73377	3.16184	3.14805	5.44401	5.07724	3.27727	5.44443	4.40237	4.71112
Os.11559.1.S1_at	Os09g0507500	9.52938	4.7004	8.09293	8.18792	8.57163	6.67088	8.94795	7.23095	7.74151
Os.11525.1.S1_s_at	Os03g0687000	12.5319	10.0951	11.0345	10.6523	10.2472	8.88209	7.57528	11.4425	10.3076
Os.11510.1.S1_s_at	Os09g0491100	11.62	3.7858	9.65749	9.10625	9.86607	5.79935	7.26983	4.06188	7.64583
Os.11510.1.S1_at	Os09g0491100	10.7754	2.61527	9.09831	8.26534	9.12165	5.21315	6.49254	2.85669	6.8048
Os.11388.1.S1_at	Os11g0283500	8.23128	7.0773	6.83646	7.92847	7.32554	5.16349	5.05478	6.87366	6.81137
Os.1131.2.S1_x_at	Os06g0274800	9.97023	5.00843	9.14205	7.59376	7.18024	4.98626	4.78799	4.84018	6.68864
Os.1131.1.S1_at	Os06g0274800	10.7336	5.05655	10.0872	8.63354	8.51722	4.03225	4.32388	4.70133	7.0107
Os.11234.1.S1_at	Os07g0498400	9.10384	6.02899	7.32291	6.97116	6.6819	6.77889	5.95527	7.19992	7.00536
Os.11202.1.S1_at	Os08g0157500	13.5779	9.78446	12.8644	12.7158	12.5838	8.76868	9.36729	12.965	11.5784
Os.11179.1.S1_at	Os03g0275300	10.9616	10.0964	8.99277	9.32998	9.73572	9.84881	10.0195	9.90593	9.86133
Os.11155.1.S1_at	Os03g0661300	11.9133	7.62972	11.1062	10.5595	10.0264	7.19696	5.64622	9.24059	9.16486
Os.10926.1.S1_at	Os07g0252400	13.0096	8.5563	12.4367	11.7815	11.7098	10.8547	10.7689	10.313	11.1788
Os.10766.1.A1_at	Os06g0155300	11.9398	10.3716	11.3101	10.8518	10.1565	9.56767	8.30112	10.3115	10.3513
Os.10701.1.S1_at	Os03g0736300	13.0976	10.0026	11.8882	12.0792	11.8489	11.1669	10.7537	12.1037	11.6176
Os.10474.1.S1_s_at	Os05g0401000	11.4033	8.83875	10.2273	9.71324	9.48176	8.58258	9.74709	8.69256	9.58582
Os.10473.1.S1_at	Os12g0443500	13.334	9.91801	12.8899	12.2857	11.8851	11.2847	11.2054	11.696	11.8123
Os.10428.1.S1_at	Os02g0236800	9.52221	7.91726	8.54663	8.61966	8.91645	8.5712	7.0006	6.40967	8.18796
Os.10277.1.S1_at	Os04g0175900	6.63172	4.17618	4.02269	4.21092	4.67054	4.24864	4.11219	3.97034	4.5054
Os.10206.1.S1_at	Os09g0422500	10.0186	4.97685	8.29317	7.65013	7.49821	6.56446	5.22258	9.47148	7.46193
Os.10183.1.S2_at	Os05g0176100	13.1476	10.1516	12.2091	12.4389	12.015	11.3726	11.3329	11.6167	11.7856
Os.10183.1.S1_at	Os05g0176100	8.77883	5.64595	8.51055	7.39679	6.7358	6.2752	4.57366	7.89336	6.97627
Os.10178.2.S1_a_at	Os07g0424400	13.2487	10.9619	12.6355	12.5891	12.3772	11.0582	10.7984	10.9393	11.826
Os.10178.1.S1_a_at	Os07g0424400	11.4507	6.64085	9.88716	9.18596	7.88529	7.63562	5.48298	8.02927	8.27473
Os.10176.1.S1_at	Os07g0208500	12.9566	9.39654	11.9907	11.9011	11.5027	10.9302	9.51188	11.2101	11.175
Os.10109.1.S1_at	Os12g0601300	12.2709	6.75771	11.8521	11.4163	10.9479	11.3506	11.9045	10.937	10.9296
Os.10095.1.S1_at	Os03g0817800	8.74208	3.28763	5.80297	6.09008	6.12322	3.11074	5.37178	6.20856	5.59213
Os.10079.1.S1_at	Os03g0241600	11.4363	6.98736	9.75562	9.50144	8.87161	6.6708	7.81462	9.0953	8.76663
