# Supplementary material for: Identification of molecular processes needed for vascular formation through transcriptome analysis of different vascular systems
Source: BMC Genomics. 2013 Apr 2;14:217. doi: 10.1186/1471-2164-14-217 (PMC3620544; doi:10.1186/1471-2164-14-217)
Supplement: Additional file 3 — List of CVG Groups. [file 1471-2164-14-217-S3.xls]

## Sheet: conserved_groups
Conserved vascular gene groups
Group	Group Annotation	Biological Process	Group Reference	Total Group Number	Arabidopsis Gene Number	Poplar Gene Number	Rice Gene Number	Gene IDs Of The Group
Group 1	4-coumarate:CoA ligase	cell wall formation	Publication:501717547	4	2	1	1	AT1G51680 AT3G21230 POPTR_0017s06220 Os06g0656500
Group 2	ACC oxidase	developmental process	Publication:501735636	3	1	1	1	AT1G62380 POPTR_0014s15710 Os09g0451000
Group 3	ACT domain repeat	undefined process	electronic annotation	6	2	1	3	AT1G76990 AT2G03730 POPTR_0003s11650 Os03g0247900 Os03g0413100 Os08g0118100
Group 4	alpha-L-arabinofuranosidase	cell wall formation	Publication:501712692	3	1	1	1	AT3G10740 POPTR_0016s02620 Os07g0686900
Group 5	Aluminium induced protein	undefined process	electronic annotation	4	1	2	1	AT5G19140 POPTR_0008s15820 POPTR_0010s09180 Os11g0147800
Group 6	amino acid permease	transport	Publication:4347	8	3	3	2	AT5G09220 AT5G23810 AT5G49630 POPTR_0005s20390 POPTR_0009s13610 POPTR_0011s17010 Os01g0882800 Os12g0194900
Group 7	ARM repeat protein	undefined process	electronic annotation	3	1	1	1	AT5G67340 POPTR_0001s24550 Os02g0732200
Group 8	ascorbate peroxidase	response to abiotic or biotic stimulus	electronic annotation	3	1	1	1	AT4G35970 POPTR_0005s20140 Os04g0223300
Group 9	ATP binding cassette subfamily	response to hormones	Publication:501716336	6	3	2	1	AT2G36910 AT3G28345 AT3G62150 POPTR_0002s18860 POPTR_0017s12120 Os08g0564300
Group 10	ATPase E1-E2 type family protein	metabolic process	electronic annotation	3	1	1	1	AT1G54280 POPTR_0003s04180 Os06g0488600
Group 11	Aux/IAA	response to hormones	Publication:501717417	7	3	2	2	AT3G04730 AT3G23050 AT4G29080 POPTR_0001s18680 POPTR_0005s05560 Os06g0335500 Os12g0601300
Group 12	auxin response factor	response to hormones	Publication:501720685	9	2	3	4	AT1G19220 AT5G60450 POPTR_0012s10790 POPTR_0016s09150 POPTR_0017s01870 Os01g0670800 Os01g0753500 Os04g0671900 Os06g0196700
Group 13	auxin transporter-like protein	developmental process	Publication:501735806	4	1	1	2	AT5G01240 POPTR_0016s12100 Os01g0856500 Os05g0447200
Group 14	BELL protein	developmental process	Publication:501714637	11	4	5	2	AT1G19700 AT2G35940 AT4G34610 AT4G36870 POPTR_0004s22320 POPTR_0009s01520 POPTR_0009s01530 POPTR_0009s02250 POPTR_0009s12360 Os03g0165300 Os03g0732100
Group 15	beta-glucosidase	cell wall formation	Publication:501719289	5	2	1	2	AT1G61810 AT2G32860 POPTR_0008s09380 Os04g0513900 Os09g0491100
Group 16	beta-xylosidase	developmental process	Publication:501730347	6	2	1	3	AT1G02640 AT5G49360 POPTR_0002s09450 Os01g0296700 Os04g0640700 Os11g0297800
Group 17	calcium-dependent protein kinase	signal transduction pathway	electronic annotation	6	2	3	1	AT1G74740 AT1G76040 POPTR_0007s03570 POPTR_0012s07360 POPTR_0021s00750 Os04g0560600
Group 18	callose synthase	cell wall formation	electronic annotation	3	1	1	1	AT1G05570 POPTR_0005s22510 Os01g0533500
Group 19	cellulose synthase	cell wall formation	Publication:501680869	21	4	4	13	AT4G18780 AT4G39350 AT5G17420 AT5G44030 POPTR_0001s45340 POPTR_0006s05110 POPTR_0006s19580 POPTR_0013s07900 Os01g0750300 Os02g0725300 Os03g0808100 Os03g0837100 Os05g0176100 Os07g0208500 Os07g0252400 Os07g0424400 Os07g0551700 Os08g0160500 Os09g0422500 Os10g0341700 Os10g0467800
Group 20	Chitinase-like protein	cell wall formation	Publication:501747288	4	2	1	1	AT1G05850 AT3G16920 POPTR_0010s15150 Os09g0494200
Group 21	cinnamoyl coa reductase	cell wall formation	Publication:501680570	7	1	2	4	AT1G15950 POPTR_0003s17980 POPTR_0008s13800 Os01g0283600 Os02g0812000 Os08g0441500 Os09g0127300
Group 22	cinnamyl alcohol dehydrogenase	cell wall formation	Publication:501712013	3	1	1	1	AT4G34230 POPTR_0009s09870 Os04g0229100
Group 23	clathrin assembly protein	transport	electronic annotation	3	1	1	1	AT5G35200 POPTR_0008s13140 Os01g0694900
Group 24	COBRA-like protein	cell wall formation	Publication:501716339	5	1	1	3	AT5G15630 POPTR_0015s07110 Os03g0416200 Os05g0386800 Os07g0604400
Group 25	COP1-interacting protein	transcriptional regulation	Publication:2376	3	1	1	1	AT4G27430 POPTR_0011s12360 Os07g0445600
Group 26	Copper amine oxidase	response to abiotic or biotic stimulus	electronic annotation	4	1	1	2	AT3G43670 POPTR_0010s05570 Os04g0476100 Os06g0338200
Group 27	cyclin-dependent kinase	signal transduction pathway	electronic annotation	4	1	2	1	AT5G39420 POPTR_0011s12010 POPTR_0012s04790 Os08g0112500
Group 28	cytochrome P450	cell wall formation	Publication:501718158	30	11	11	8	AT1G13080 AT2G40890 AT3G20100 AT3G26220 AT3G26230 AT4G12300 AT4G36220 AT4G37310 AT5G04330 AT5G25140 AT5G36220 POPTR_0001s13990 POPTR_0002s02700 POPTR_0002s02730 POPTR_0002s17570 POPTR_0007s13720 POPTR_0008s18790 POPTR_0008s18810 POPTR_0009s06940 POPTR_0012s09180 POPTR_0014s03760 POPTR_0016s03080 Os01g0957800 Os02g0186900 Os05g0361000 Os05g0494000 Os10g0144700 Os10g0196100 Os10g0317900 Os10g0512400
Group 29	cytochrome P450	metabolic process	electronic annotation	3	1	1	1	AT1G19630 POPTR_0002s03440 Os05g0101600
Group 30	DUF247-containing protein	undefined process	electronic annotation	3	1	1	1	AT2G36430 POPTR_0007s13970 Os04g0505400
Group 31	DUF288-containing protein	undefined process	electronic annotation	3	1	1	1	AT3G57420 POPTR_0006s04950 Os05g0391200
Group 32	DUF547-containing protein	undefined process	electronic annotation	4	1	1	2	AT5G60720 POPTR_0009s01490 Os03g0859900 Os09g0463300
Group 33	DUF579-containing protein	cell wall formation	Publication:501750833	7	3	3	1	AT1G09610 AT1G33800 AT4G09990 POPTR_0004s23540 POPTR_0013s10240 POPTR_0019s10490 Os12g0204500
Group 34	DUF869-containing protein	undefined process	electronic annotation	5	2	1	2	AT1G19835 AT2G23360 POPTR_0007s10810 Os03g0246500 Os10g0162400
Group 35	DUF869-containing protein	undefined process	electronic annotation	4	1	1	2	AT3G05270 POPTR_0005s07140 Os07g0506600 Os12g0169100
Group 36	Eukaryotic aspartyl protease family protein	developmental process	electronic annotation	7	2	2	3	AT2G03200 AT5G10770 POPTR_0014s09490 POPTR_0016s00260 Os02g0720900 Os04g0448300 Os06g0304600
Group 37	Exostosin family protein	cell wall formation	Publication:501723335	7	2	2	3	AT1G27440 AT2G28110 POPTR_0001s12940 POPTR_0009s01200 Os01g0926400 Os01g0926700 Os10g0180000
Group 38	FAD-binding Berberine family protein	metabolic process	electronic annotation	3	1	1	1	AT1G30760 POPTR_0011s16200 Os06g0549300
Group 39	FASCICLIN-like arabinogalactan protein	response to abiotic or biotic stimulus	electronic annotation	5	2	1	2	AT2G35860 AT3G52370 POPTR_0008s01310 Os03g0788600 Os07g0160600
Group 40	galacturonosyltransferase	cell wall formation	Publication:501720741	6	1	1	4	AT5G54690 POPTR_0014s13860 Os01g0727100 Os03g0211800 Os03g0413400 Os12g0578500
Group 41	GDSL-like Lipase	cell wall formation	electronic annotation	4	1	1	2	AT1G54790 POPTR_0002s22450 Os01g0329900 Os05g0401000
Group 42	glutamate decarboxylase	metabolic process	Publication:2275	4	1	2	1	AT1G65960 POPTR_0004s07350 POPTR_0012s03610 Os04g0447800
Group 43	glycogenin-like starch initiation protein	metabolic process	Publication:501741323	3	1	1	1	AT3G18660 POPTR_0005s06280 Os05g0426400
Group 44	glycosyl hydrolase	cell wall formation	Publication:501725068	8	3	1	4	AT1G19940 AT1G71380 AT5G49720 POPTR_0003s15140 Os02g0738600 Os03g0736300 Os09g0530200 Os09g0533900
Group 45	glycosyl hydrolase	developmental process	Publication:501739840	4	2	1	1	AT2G20680 AT5G01930 POPTR_0013s13400 Os03g0828500
Group 46	glycosyl hydrolase	undefined process	electronic annotation	3	1	1	1	AT3G49880 POPTR_0005s19280 Os12g0406100
Group 47	GroES-like zinc-binding dehydrogenase	signal transduction pathway	electronic annotation	5	2	2	1	AT1G64710 AT5G24760 POPTR_0002s07290 POPTR_0004s06560 Os03g0189600
Group 48	Homeobox-leucine zipper family protein	transcriptional regulation	Publication:501680742	9	2	5	2	AT1G52150 AT4G32880 POPTR_0001s38120 POPTR_0006s25390 POPTR_0009s01990 POPTR_0011s10070 POPTR_0018s08110 Os03g0109400 Os03g0640800
Group 49	homolog of yeast autophagy 18C	signal transduction pathway	electronic annotation	3	1	1	1	AT2G40810 POPTR_0013s01910 Os05g0169200
Group 50	IQD gene family	signal transduction pathway	electronic annotation	3	1	1	1	AT3G15050 POPTR_0001s38470 Os06g0155300
Group 51	KNOX/ELK homeobox transcription factor	transcriptional regulation	Publication:501717519	5	2	2	1	AT1G62360 AT4G08150 POPTR_0002s11400 POPTR_0004s00650 Os07g0129700
Group 52	laccase	cell wall formation	Publication:501741990	19	6	7	6	AT2G29130 AT2G38080 AT5G01190 AT5G03260 AT5G05390 AT5G60020 POPTR_0001s18500 POPTR_0001s22680 POPTR_0006s08780 POPTR_0010s19080 POPTR_0010s19090 POPTR_0010s20050 POPTR_0011s12090 Os01g0827300 Os01g0842400 Os01g0842500 Os05g0458600 Os07g0101000 Os12g0108000
Group 53	Leucine-rich repeat (LRR) protein	signal transduction pathway	electronic annotation	5	1	1	3	AT4G28380 POPTR_0006s15750 Os03g0637600 Os04g0505200 Os06g0704500
Group 54	Leucine-rich repeat protein kinase	signal transduction pathway	electronic annotation	3	1	1	1	AT1G14390 POPTR_0013s06050 Os07g0166700
Group 55	Lung seven transmembrane receptor	signal transduction pathway	electronic annotation	5	1	2	2	AT5G42090 POPTR_0001s11440 POPTR_0006s23140 Os05g0462500 Os06g0132100
Group 56	Major facilitator superfamily protein	transport	Publication:501742605	17	5	5	7	AT1G18880 AT1G52190 AT2G37900 AT3G16180 AT3G54140 POPTR_0003s00860 POPTR_0008s06140 POPTR_0010s13620 POPTR_0019s08340 POPTR_0019s10870 Os02g0716800 Os03g0687000 Os07g0100600 Os10g0469900 Os11g0283500 Os12g0231000 Os12g0638200
Group 57	Major facilitator superfamily protein	transport	electronic annotation	4	1	1	2	AT2G20780 POPTR_0004s03930 Os03g0197100 Os04g0529800
Group 58	MAP65	cell organization and biogenesis	electronic annotation	6	1	2	3	AT1G27920 POPTR_0001s13960 POPTR_0003s17180 Os03g0237600 Os03g0719000 Os08g0531100
Group 59	metacaspase	developmental process	electronic annotation	3	1	1	1	AT5G04200 POPTR_0008s08060 Os01g0799900
Group 60	methyltransferases	undefined process	electronic annotation	11	1	3	7	AT3G56080 POPTR_0002s07640 POPTR_0005s24780 POPTR_0008s14720 Os01g0883900 Os02g0755000 Os03g0775200 Os04g0570800 Os05g0472200 Os06g0128100 Os10g0477100
Group 61	mitogen-activated protein kinase	signal transduction pathway	Publication:4975	8	2	5	1	AT1G10210 AT1G59580 POPTR_0002s03340 POPTR_0002s16400 POPTR_0008s20530 POPTR_0011s10390 POPTR_0014s08450 Os01g0629900
Group 62	molecular function	undefined process	electronic annotation	5	1	3	1	AT2G12400 POPTR_0006s05960 POPTR_0010s12580 POPTR_0018s12390 Os02g0799300
Group 63	molecular function	undefined process	electronic annotation	4	1	1	2	AT5G06930 POPTR_0008s17750 Os08g0505200 Os09g0487200
Group 64	myb domain protein	transcriptional regulation	Publication:501728868	8	3	2	3	AT1G09540 AT1G63910 AT4G01680 POPTR_0001s09810 POPTR_0003s13190 Os01g0285300 Os05g0140100 Os08g0151300
Group 65	myb/SANT-like DNA-binding domain-containing protein	undefined process	electronic annotation	3	1	1	1	AT2G38090 POPTR_0001s25590 Os01g0853700
Group 66	NAC domain protein	transcriptional regulation	Publication:501720337	7	4	1	2	AT1G12260 AT1G32770 AT2G46770 AT3G61910 POPTR_0001s45250 Os06g0104200 Os06g0131700
Group 67	NAC domain protein	transcriptional regulation	Publication:501728868	8	3	3	2	AT1G28470 AT4G28500 AT4G29230 POPTR_0007s01350 POPTR_0008s11550 POPTR_0017s04800 Os01g0191300 Os05g0563000
Group 68	Nucleotide/sugar transporter	transport	electronic annotation	3	1	1	1	AT1G06470 POPTR_0006s29310 Os06g0153200
Group 69	Nucleotide-diphospho-sugar transferases	cell wall formation	Publication:501723335	7	1	2	4	AT1G19300 POPTR_0002s20120 POPTR_0007s12270 Os02g0739400 Os03g0300900 Os03g0359600 Os04g0530900
Group 70	Nucleotide-diphospho-sugar transferases	response to abiotic or biotic stimulus	Publication:1530	5	1	3	1	AT5G03760 POPTR_0008s02650 POPTR_0010s24030 POPTR_0014s18950 Os09g0428000
Group 71	O-acetyltransferase	cell wall formation	Publication:501743136	6	2	1	3	AT2G34410 AT5G46340 POPTR_0008s10190 Os01g0631100 Os03g0314200 Os05g0582100
Group 72	O-fucosyltransferase	metabolic process	electronic annotation	9	2	3	4	AT1G29200 AT2G44500 POPTR_0002s08790 POPTR_0011s07160 POPTR_0017s13570 Os02g0726500 Os04g0563000 Os06g0284200 Os06g0687400
Group 73	O-Glycosyl hydrolases	cell wall formation	electronic annotation	4	1	1	2	AT4G31140 POPTR_0013s05620 Os09g0272300 Os11g0577800
Group 74	O-methyltransferase	metabolic process	Publication:501707056	5	2	1	2	AT1G21110 AT5G54160 POPTR_0001s45530 Os04g0175900 Os08g0157500
Group 75	PATELLIN	cell organization and biogenesis	Publication:501733733	4	2	1	1	AT1G72150 AT1G72160 POPTR_0019s10810 Os05g0429400
Group 76	Pectin lyase-like superfamily protein	cell wall formation	electronic annotation	7	2	1	4	AT1G19170 AT3G42950 POPTR_0006s14170 Os02g0781000 Os05g0587000 Os11g0658800 Os12g0554800
Group 77	Pectinacetylesterase family protein	cell wall formation	electronic annotation	7	3	1	3	AT3G09410 AT4G19420 AT5G23870 POPTR_0010s00700 Os02g0702400 Os07g0634600 Os10g0550500
Group 78	pectinesterase	cell wall formation	electronic annotation	7	4	1	2	AT2G45220 AT3G49220 AT3G59010 AT5G53370 POPTR_0005s06270 Os02g0783000 Os06g0193200
Group 79	Peroxidase	metabolic process	electronic annotation	14	1	1	12	AT5G42180 POPTR_0005s21740 Os02g0236800 Os02g0833900 Os03g0121200 Os03g0234900 Os05g0135500 Os05g0499300 Os05g0499400 Os06g0274800 Os06g0681600 Os09g0507500 Os10g0536700 Os11g0661600
Group 80	pfkB-like carbohydrate kinase	signal transduction pathway	electronic annotation	3	1	1	1	AT3G59480 POPTR_0015s14000 Os08g0113100
Group 81	PHE ammonia lyase	metabolic process	Publication:501738125	6	3	2	1	AT2G37040 AT3G10340 AT3G53260 POPTR_0010s23100 POPTR_0016s09230 Os02g0626100
Group 82	phosphatidyl inositol monophosphate 5 kinase	metabolic process	Publication:501720791	3	1	1	1	AT3G09920 POPTR_0006s12300 Os03g0356582
Group 83	P-loop nucleoside triphosphate hydrolases	metabolic process	Publication:501741976	4	2	1	1	AT2G47500 AT3G44730 POPTR_0030s00220 Os04g0629700
Group 84	Potassium channel	response to hormones	Publication:501711491	4	1	1	2	AT5G37500 POPTR_0012s04000 Os01g0756700 Os02g0245800
Group 85	Potassium transporter	transport	electronic annotation	3	1	1	1	AT5G14880 POPTR_0010s10440 Os08g0466200
Group 86	Protein kinase superfamily protein	signal transduction pathway	Publication:501732078	83	25	26	32	AT1G09440 AT1G11350 AT1G14370 AT1G17230 AT1G24030 AT1G29720 AT1G34300 AT1G55610 AT1G56720 AT1G67510 AT1G77280 AT1G79620 AT2G32800 AT3G05650 AT3G13380 AT3G17420 AT4G27300 AT4G28490 AT4G29050 AT5G35960 AT5G46330 AT5G48740 AT5G56040 AT5G61480 AT5G65240 POPTR_0001s01120 POPTR_0001s22540 POPTR_0001s43280 POPTR_0003s10680 POPTR_0004s02820 POPTR_0004s16140 POPTR_0006s11530 POPTR_0006s13560 POPTR_0006s15…
Group 87	Protein kinase superfamily protein	signal transduction pathway	Publication:501741375	3	1	1	1	AT1G78290 POPTR_0003s01110 Os01g0869900
Group 88	RAB GTPase	transport	electronic annotation	4	1	2	1	AT5G03530 POPTR_0007s04200 POPTR_0010s23620 Os10g0456600
Group 89	RAB GTPase homolog	transport	electronic annotation	6	1	1	4	AT1G73640 POPTR_0015s04450 Os01g0750000 Os05g0516800 Os05g0564400 Os10g0377400
Group 90	ROP family protein	cell organization and biogenesis	electronic annotation	5	1	1	3	AT5G45970 POPTR_0014s05070 Os02g0120800 Os02g0312600 Os06g0234200
Group 91	RING/U-box protein	undefined process	electronic annotation	4	1	2	1	AT5G55970 POPTR_0001s38010 POPTR_0011s09710 Os01g0703300
Group 92	SOS3-interacting protein	signal transduction pathway	Publication:501721633	16	7	7	2	AT2G30360 AT3G23000 AT4G14580 AT4G18700 AT4G30960 AT5G10930 AT5G25110 POPTR_0002s10970 POPTR_0006s27940 POPTR_0008s16010 POPTR_0013s15200 POPTR_0018s02460 POPTR_0019s14810 POPTR_0019s14860 Os05g0332300 Os09g0418500
Group 93	TBL gene family	undefined process	electronic annotation	4	2	1	1	AT1G01430 AT5G15900 POPTR_0014s09150 Os06g0234600
Group 94	TBL/DUF231 proteins	cell organization and biogenesis	Publication:501736739	17	4	3	10	AT1G29050 AT2G31110 AT2G38320 AT5G01360 POPTR_0008s02180 POPTR_0010s19140 POPTR_0010s19490 Os01g0652100 Os01g0880400 Os03g0291200 Os03g0291800 Os03g0817500 Os03g0817800 Os03g0817900 Os05g0354400 Os06g0207500 Os12g0104700
Group 95	tetraspanin	undefined process	electronic annotation	3	1	1	1	AT3G45600 POPTR_0006s19180 Os08g0443800
Group 96	Tetratricopeptide repeat (TPR)-like protein	cell organization and biogenesis	Publication:501733733	5	2	1	2	AT3G27960 AT4G10840 POPTR_0003s14320 Os02g0109800 Os02g0708400
Group 97	thaumatin-like protein	undefined process	electronic annotation	10	4	2	4	AT1G75030 AT1G75800 AT1G77700 AT4G36010 POPTR_0001s22810 POPTR_0009s13510 Os03g0243900 Os04g0165000 Os04g0689900 Os06g0691200
Group 98	tonoplast monosaccharide transporter	response to abiotic or biotic stimulus	Publication:501718529	3	1	1	1	AT1G20840 POPTR_0004s21690 Os02g0229400
Group 99	tubby like protein	response to abiotic or biotic stimulus	Publication:501750528	4	1	2	1	AT2G18280 POPTR_0008s19970 POPTR_0010s03210 Os03g0351400
Group 100	tubulin	response to abiotic or biotic stimulus	Publication:501723430	10	3	2	5	AT1G50010 AT5G12250 AT5G23860 POPTR_0003s21080 POPTR_0009s04500 Os01g0282800 Os01g0805900 Os03g0661300 Os05g0413200 Os07g0574800
Group 101	UDP-glucose 6-dehydrogenase	cell organization and biogenesis	Publication:501745087	6	2	1	3	AT3G29360 AT5G15490 POPTR_0017s12760 Os03g0757900 Os12g0443500 Os12g0443600
Group 102	uridylyltransferase	metabolic process	Publication:501738165	4	2	1	1	AT1G31070 AT2G35020 POPTR_0001s15980 Os04g0613700
Group 103	XB3 ortholog	undefined process	electronic annotation	4	1	2	1	AT2G28840 POPTR_0001s24570 POPTR_0009s03530 Os03g0275300
Group 104	xylem serine peptidase	developmental process	electronic annotation	16	5	3	8	AT4G00230 AT4G21326 AT4G21650 AT5G44530 AT5G67090 POPTR_0004s17960 POPTR_0005s18880 POPTR_0011s15890 Os01g0795400 Os01g0868900 Os03g0605300 Os04g0121100 Os04g0127300 Os05g0435800 Os09g0441000 Os10g0524600
Group 105	xyloglucan endotransglucosylase	cell wall formation	electronic annotation	4	1	1	2	AT1G32170 POPTR_0014s11030 Os03g0108300 Os03g0239000
Group 106	xyloglucan endotransglucosylase	cell organization and biogenesis	Publication:1028	6	2	2	2	AT2G06850 AT4G30270 POPTR_0013s00710 POPTR_0013s14860 Os06g0696400 Os08g0237000
Group 107	Zinc-binding dehydrogenase	response to abiotic or biotic stimulus	Publication:4173	4	2	1	1	AT3G59845 AT5G38000 POPTR_0007s00690 Os12g0225900
