# Supplementary material for: Identification of molecular processes needed for vascular formation through transcriptome analysis of different vascular systems
Source: BMC Genomics. 2013 Apr 2;14:217. doi: 10.1186/1471-2164-14-217 (PMC3620544; doi:10.1186/1471-2164-14-217)
Supplement: Additional file 5 — Genes used for coexpression network construction. [file 1471-2164-14-217-S5.xls]

## Sheet: Sheet1
Coexpression network genes
Cluster	Gene	Group of VCGs	Gene annotation
cluster 1	AT1G50010	Group 100	TUBULIN ALPHA-2 CHAIN (TUA2)
cluster 1	AT5G12250	Group 100	BETA-6 TUBULIN (TUB6)
cluster 1	AT5G23860	Group 100	TUBULIN BETA 8 (TUB8)
cluster 1	AT2G35020	Group 102	N-ACETYLGLUCOSAMINE-1-PHOSPHATE URIDYLYLTRANSFERASE 2 (GlcNAc1pUT2)
cluster 1	AT2G06850	Group 106	XYLOGLUCAN ENDOTRANSGLUCOSYLASE/HYDROLASE 4 (XTH4)
cluster 1	AT3G59845	Group 107	Zinc-binding dehydrogenase
cluster 1	AT3G23050	Group 11	INDOLE-3-ACETIC ACID 7 (IAA7)
cluster 1	AT1G02640	Group 16	BETA-XYLOSIDASE 2 (BXL2)
cluster 1	AT4G18780	Group 19	IRREGULAR XYLEM 1 (IRX1)
cluster 1	AT4G39350	Group 19	CELLULOSE SYNTHASE A2 (CESA2)
cluster 1	AT5G17420	Group 19	IRREGULAR XYLEM 3 (IRX3)
cluster 1	AT5G44030	Group 19	CELLULOSE SYNTHASE A4 (CESA4)
cluster 1	AT1G05850	Group 20	POM-POM1 (POM1)
cluster 1	AT3G16920	Group 20	CHITINASE-LIKE PROTEIN 2 (CTL2)
cluster 1	AT5G35200	Group 23	clathrin assembly protein
cluster 1	AT5G15630	Group 24	IRREGULAR XYLEM 6 (IRX6)
cluster 1	AT4G27430	Group 25	COP1-INTERACTING PROTEIN 7 (CIP7)
cluster 1	AT3G20100	Group 28	CYTOCHROME P450, FAMILY 705, SUBFAMILY A, POLYPEPTIDE 19 (CYP705A19)
cluster 1	AT3G57420	Group 31	DUF288-containing protein
cluster 1	AT5G60720	Group 32	DUF547-containing protein
cluster 1	AT1G09610	Group 33	DUF579-containing protein
cluster 1	AT1G33800	Group 33	DUF579-containing protein
cluster 1	AT4G09990	Group 33	DUF579-containing protein
cluster 1	AT1G19835	Group 34	DUF869-containing protein
cluster 1	AT3G05270	Group 35	DUF869-containing protein
cluster 1	AT2G03200	Group 36	Eukaryotic aspartyl protease family protein
cluster 1	AT1G27440	Group 37	GUT2
cluster 1	AT2G28110	Group 37	FRAGILE FIBER 8 (FRA8)
cluster 1	AT2G35860	Group 39	FASCICLIN-LIKE ARABINOGALACTAN PROTEIN 16 PRECURSOR (FLA16)
cluster 1	AT3G52370	Group 39	FASCICLIN-LIKE ARABINOGALACTAN PROTEIN 15 PRECURSOR (FLA15)
cluster 1	AT3G10740	Group 4	ALPHA-L-ARABINOFURANOSIDASE 1 (ASD1)
cluster 1	AT5G54690	Group 40	GALACTURONOSYLTRANSFERASE 12 (GAUT12)
cluster 1	AT1G54790	Group 41	GDSL-like Lipase
cluster 1	AT3G18660	Group 43	PLANT GLYCOGENIN-LIKE STARCH INITIATION PROTEIN 1 (PGSIP1)
cluster 1	AT5G49720	Group 44	GLYCOSYL HYDROLASE 9A1 (GH9A1)
cluster 1	AT5G01930	Group 45	ENDO-BETA-MANNASE 6 (MAN6)
cluster 1	AT3G15050	Group 50	IQ-DOMAIN 10 (IQD10)
cluster 1	AT2G29130	Group 52	LACCASE 2 (LAC2)
cluster 1	AT2G38080	Group 52	IRREGULAR XYLEM 12 (IRX12)
cluster 1	AT5G01190	Group 52	LACCASE 10 (LAC10)
cluster 1	AT5G03260	Group 52	LACCASE 11 (LAC11)
cluster 1	AT5G05390	Group 52	LACCASE 12 (LAC12)
cluster 1	AT5G60020	Group 52	LACCASE 17 (LAC17)
cluster 1	AT4G28380	Group 53	Leucine-rich repeat (LRR) protein
cluster 1	AT3G16180	Group 56	Major facilitator superfamily protein
cluster 1	AT1G27920	Group 58	MICROTUBULE-ASSOCIATED PROTEIN 65-8 (MAP65-8)
cluster 1	AT5G04200	Group 59	METACASPASE 9 (MC9)
cluster 1	AT1G63910	Group 64	MYB DOMAIN PROTEIN 103 (AtMYB103)
cluster 1	AT2G38090	Group 65	myb/SANT-like DNA-binding domain-containing protein
cluster 1	AT1G12260	Group 66	NAC 007 (NAC007)
cluster 1	AT1G32770	Group 66	NAC DOMAIN CONTAINING PROTEIN 12 (NAC012)
cluster 1	AT2G46770	Group 66	NAC SECONDARY WALL THICKENING PROMOTING FACTOR1 (NST1)
cluster 1	AT3G61910	Group 66	NAC DOMAIN PROTEIN 66 (NAC066)
cluster 1	AT1G28470	Group 67	NAC DOMAIN CONTAINING PROTEIN 10 (NAC010)
cluster 1	AT4G28500	Group 67	NAC DOMAIN CONTAINING PROTEIN 73 (NAC073)
cluster 1	AT5G03760	Group 70	ATCSLA09
cluster 1	AT2G34410	Group 71	REDUCED WALL ACETYLATION 3 (RWA3)
cluster 1	AT5G46340	Group 71	REDUCED WALL ACETYLATION 1 (RWA1)
cluster 1	AT1G29200	Group 72	O-fucosyltransferase
cluster 1	AT1G72160	Group 75	PATELLIN
cluster 1	AT1G19170	Group 76	Pectin lyase-like superfamily protein
cluster 1	AT3G42950	Group 76	Pectin lyase-like superfamily protein
cluster 1	AT3G49220	Group 78	pectinesterase
cluster 1	AT3G59010	Group 78	PECTIN METHYLESTERASE 61 (PME61)
cluster 1	AT3G10340	Group 81	PHENYLALANINE AMMONIA-LYASE 4 (PAL4)
cluster 1	AT2G47500	Group 83	P-loop nucleoside triphosphate hydrolases
cluster 1	AT1G09440	Group 86	Protein kinase superfamily protein
cluster 1	AT1G24030	Group 86	Protein kinase superfamily protein
cluster 1	AT1G56720	Group 86	Protein kinase superfamily protein
cluster 1	AT1G67510	Group 86	Leucine-rich repeat protein kinase
cluster 1	AT1G79620	Group 86	Leucine-rich repeat protein kinase
cluster 1	AT5G48740	Group 86	Leucine-rich repeat protein kinase
cluster 1	AT5G56040	Group 86	Leucine-rich repeat protein kinase
cluster 1	AT5G03530	Group 88	RAB GTPASE HOMOLOG C2A (RABC2A)
cluster 1	AT5G45970	Group 90	RAC-LIKE 2 (RAC2)
cluster 1	AT1G01430	Group 93	TRICHOME BIREFRINGENCE-LIKE 25 (TBL25)
cluster 1	AT2G38320	Group 94	TRICHOME BIREFRINGENCE-LIKE 34 (TBL34)
cluster 1	AT5G01360	Group 94	TRICHOME BIREFRINGENCE-LIKE 3 (TBL3)
cluster 1	AT4G10840	Group 96	Tetratricopeptide repeat (TPR)-like protein
cluster 2	AT1G74740	Group 17	CALCIUM-DEPENDENT PROTEIN KINASE 30 (CPK30)
cluster 2	AT5G24760	Group 47	GroES-like zinc-binding dehydrogenase
cluster 2	AT1G55610	Group 86	BRI1 LIKE (BRL1)
cluster 2	AT3G13380	Group 86	BRI1-LIKE 3 (BRL3)
cluster 2	AT3G17420	Group 86	GLYOXYSOMAL PROTEIN KINASE 1 (GPK1)
cluster 2	AT5G65240	Group 86	Leucine-rich repeat protein kinase
cluster 2	AT3G27960	Group 96	Tetratricopeptide repeat (TPR)-like protein
cluster 3	AT1G51680	Group 1	4-COUMARATE:COA LIGASE 1 (4CL1)
cluster 3	AT1G15950	Group 21	CINNAMOYL COA REDUCTASE 1 (CCR1)
cluster 3	AT4G34230	Group 22	CINNAMYL ALCOHOL DEHYDROGENASE 5 (CAD5)
cluster 3	AT2G40890	Group 28	coumarate 3-hydroxylase (C3H)
cluster 3	AT5G54160	Group 74	O-METHYLTRANSFERASE 1 (OMT1)
cluster 3	AT2G37040	Group 81	PHE AMMONIA LYASE 1 (pal1)
cluster 3	AT3G53260	Group 81	PHENYLALANINE AMMONIA-LYASE 2 (PAL2)
cluster 4	AT4G21650	Group 104	xylem serine peptidase
cluster 4	AT5G60450	Group 12	AUXIN RESPONSE FACTOR 4 (ARF4)
cluster 4	AT1G62360	Group 51	SHOOT MERISTEMLESS (STM)
cluster 4	AT4G08150	Group 51	KNOTTED-LIKE FROM ARABIDOPSIS THALIANA (KNAT1)
cluster 4	AT2G37900	Group 56	Major facilitator superfamily protein
cluster 5	AT1G52150	Group 48	ATHB-15
cluster 5	AT4G32880	Group 48	HOMEOBOX GENE 8 (HB-8)
cluster 5	AT5G61480	Group 86	PHLOEM INTERCALATED WITH XYLEM (PXY)
cluster 5	AT1G73640	Group 89	RAB GTPASE HOMOLOG A6A (RABA6a)
cluster 6	AT1G64710	Group 47	GroES-like zinc-binding dehydrogenase
cluster 6	AT1G11350	Group 86	S-DOMAIN-1 13 (SD1-13)
cluster 6	AT1G29720	Group 86	Leucine-rich repeat protein kinase
cluster 6	AT4G27300	Group 86	Protein kinase superfamily protein
cluster 7	AT4G19420	Group 77	Pectinacetylesterase family protein
cluster 7	AT5G23870	Group 77	Pectinacetylesterase family protein
cluster 7	AT2G31110	Group 94	TBL/DUF231 proteins
cluster 8	AT2G35940	Group 14	BEL1-LIKE HOMEODOMAIN 1 (BLH1)
cluster 8	AT5G36220	Group 28	CYTOCHROME P450, FAMILY 81, SUBFAMILY D, POLYPEPTIDE 1 (CYP81D1)
cluster 8	AT5G53370	Group 78	PECTIN METHYLESTERASE PCR FRAGMENT F (PMEPCRF)
cluster 9	AT1G18880	Group 56	NITRATE TRANSPORTER 1.9 (NRT1.9)
cluster 9	AT5G09220	Group 6	AMINO ACID PERMEASE 2 (AAP2)
cluster 9	AT5G42180	Group 79	PEROXIDASE 64 (PER64)
