# Supplementary material for: Identification of molecular processes needed for vascular formation through transcriptome analysis of different vascular systems
Source: BMC Genomics. 2013 Apr 2;14:217. doi: 10.1186/1471-2164-14-217 (PMC3620544; doi:10.1186/1471-2164-14-217)
Supplement: Additional file 6 — Primers used for qRT-PCR analysis. [file 1471-2164-14-217-S6.xls]

## Sheet: Sheet1
Quantitative RT-PCR primers
Gene	Forward primer	Reverse primer
AT1G09440	TACCGAGGCGAGTTGGTCAATG	TCTTTCTCTGCTTGTCCCAAGTG
AT1G19300	TGTCCTTTAGACGCGCTTTGGG	GGTCAAGAATCCAACGCGAACG
AT1G27920	AGGTGGATGTTGGCAAGTGATG	AGTACCGATTCTCGTCCTGGTC
AT1G28470	ATCACCAAGACGACCAGGTTGG	AATTTGACTCCTGCCGGTAAGC
AT1G32770	ACAGTCGCTGGATTCTGGAAAGC	TCCAATTCTCCGGACACAACTGC
AT1G63910	ATGGAGTTGTGGGAAACAGGTG	GTTACTGACGGTTGATGACGACTG
AT2G23360	AGTTGTGTGTGGCTTGTTGGAG	CTATCTTGTCAGCCACAACCTCTC
AT3G15050	AGCTACGGTTAAGCGTGAAAGAGC	TGTGTAGCATTAGCCCTCCACTG
AT3G16920	AACAGGCGGACCATTAGCTTGG	TCCAGTAAACCGGTAAAGCTCCTC
AT3G62250	GCCGTTGCCTCAAAAGATGCAG	AAATCAATCGCTGCTGGTCCGG
AT4G08150	TGGAAGCATACTGTGACATGTTGG	CATTGCTTCCTGAATGGGCCTTG
AT4G18780	CCGGCAAATTTATCATCCCAACGC	TTCGATACTGACTCCGCTCCATCG
AT4G29080	TCTGAGGCTATCGGCTTAGCTC	TTTCCTAGTTCCTGCTTCTGCAC
AT4G32880	TGTCATGTGTTGCTCACTCAAGGC	TTGAAGTGCCACCAACGTCGTC
AT5G01360	ATCGCATCGACGCTCACACATC	TGCTCAGCGGTTAGGATCTTGC
AT5G12250	ATTGCGACTGTCTTCAAGGTTTCC	AGCAGAGTTCCCATTCCAGACC
AT5G60720	TTACTGCTCCATCTTAGCCATGC	CATCTCTCGTAACATCCACACCTC
Os01g0805900	GATCGCGTGGTTGGATCATCAC	CCTTGGATGTGCAGGATCTCTCTC
Os02g0161900	TGGTGGTCAGTAATCAGCC	AAATACTTGACGAACAGAGGC
Os02g0739400	TCATTGCCACAGCCATCACAGC	TTCACTGTCCTGTACAGCCGAAG
Os03g0246500	ACGAGAGGAATTCAATGTGTGTGG	TGCGATCTCTTTCTCCTGCTTTG
Os03g0640800	TACCACTGGATGGCAAGACGGATG	AGTAGATGCCAGGTCAAGTGTGC
Os03g0817900	GCGACAAGATCCAGATCCTGAGAG	TCCATCTCCACGATGTCCTTGC
Os03g0859900	CCCTTCAGCACTCAAACACCAC	TGCTAGAAGCTCCTTGGCCTTG
Os05g0140100	ATGCTGTCCTTGGGAACAGGTG	TGTTGGGATCAATGCCTTTCTGC
Os05g0176100	AAGAAAGGCGGGCAATGAAGAG	TTTGTGCCTTCGCAACAAGAGC
Os05g0478300	GGGAGTAATTCACTCACCGGAATC	GATCCAATGCAATCAGGTTTCTGC
Os05g0563000	CGTGGTGAACAGCAACTACTCC	TGCCTCCTTGAGAAAGCTACCAC
Os06g0131700	ATCGTCGCTACACGCAGACTTG	TCCATCGTCACCTCTTGTCTCC
Os06g0155300	AGTGGAATGGAGGCTCGGATAC	CAGACCTTGCTCTCCACTGATG
Os06g0335500	ATGGGAAGTCAGGGAGAGATGG	CCTACAGCTGTCTGTGAACATTCG
Os07g0129700	GCTACTTGAGCAGCCTAAGGCAAG	CAAGCGCAATCTTCTCCGTCTCTG
Os08g0531100	GGCTAGAAGAATACAGCAGGGATG	ACGCTCTGCACGCTTCAAATG
Os09g0494200	ACAAGACGAACCTGCAGTATCCC	CGCGCCATAGTTGTAGTTCCAG
POPTR_0001s09810	ATGGTGTTGTTGGAAACAGATGGG	TGTCTGTTCTTCCAGGCAAGTGG
POPTR_0001s38470	GGCTCCGATACCATGGAGGAAATC	TAGGGTTGGCTCTCCACTGATG
POPTR_0001s44440	TTCACCTTGTCCTTCGTC	CCATTCAAAGATTGCTACTG
POPTR_0001s45250	TGAGCCATGGGACATCCAAGAG	GCCGTAGCTCGATTTGTTCTAGTC
POPTR_0002s11400	AAGCCAGGCAGAAGCTACTCAG	AATGCCACCTTCTCCGTCTCTG
POPTR_0003s17180	AGTTCGCAGAGGTGCTCACAAG	ACAAGCAATGCCACTAGAACTGG
POPTR_0003s21080	TGCTGTTAGAACGCTTGTCTGTTG	ACTGCCGTTGAAACCTGAGGAG
POPTR_0005s05560	ACTGGTACTGCAGCTTTCGTTAAG	TTGTGAGCCACAGTTACCGATG
POPTR_0006s05110	TAGCTGGTAGACGCTCGGTTTCTG	GCCACTTTCAGGAGAAGCCAATG
POPTR_0006s25390	TCCTCTTGATTCTGGGATGGATGC	TGACTTTGTGCACCCACTACGG
POPTR_0007s10810	TGGAAGCTACATGTCTTGAACTGC	AGCAGCCGTTATCTCCCAATCAG
POPTR_0007s12270	TGGGTTCGCTTAGATGCCAACAG	AAACGGTGTCCGCAAGAGATCG
POPTR_0008s11550	GCTGGTGGATGGTAATAGATTCGC	GGCCACTCTTGAACAACATCACTG
POPTR_0009s01490	AAGGCACCTTCACCTTTGCG	CGCATTACGTTCTCTCGGCTTG
POPTR_0010s15150	GCGCTGCCTCTTTACTGGAACTAC	ACAGATCAGTCTTCAGGGCTTCCC
POPTR_0010s19140	CAACGTCCAGAACCGAGAAGAAG	CTGTATGTACGGACACTCCGATTC
POPTR_0017s04790	ACATGCGACAACTCGACTCACC	AGAGATTGTCACTCAGGTCAAGGG
